# Supplementary material for: Range-wide differential adaptation and genomic offset in critically endangered Asian rosewoods
Source: Proc Natl Acad Sci U S A. 2023 Aug 7;120(33):e2301603120. doi: 10.1073/pnas.2301603120 (PMC10438386; doi:10.1073/pnas.2301603120)
Supplement: Supplementary file 3 — Dataset S02 (XLSX) [file pnas.2301603120.sd02.xlsx]

## Sheet: Dacoc_z-value
locus	position	evapotrans	s_AWCh1_sl2	s_AWCh1_sl5	s_CLYPPT_sl2	s_ORCDRC_sl5	s_PHIHOX_sl5	s_SLTPPT_sl2	wc2.1_30s_bio_13	wc2.1_30s_bio_17	wc2.1_30s_bio_19	wc2.1_30s_bio_2	wc2.1_30s_bio_3	wc2.1_30s_bio_8
Dacoc_001	22980	1.62307	1.03901	1.25214	-1.20567	2.24907	-2.08882	-2.75869	2.33567	1.39353	-1.7988	-0.42596	1.29131	-0.383077
Dacoc_001	89914	1.13577	0.74301	0.488439	-0.646816	1.83701	-1.10491	-1.93005	1.40526	2.7077	0.446732	-1.01512	1.32625	-0.0306857
Dacoc_001	139146	1.00172	-0.318891	0.604245	0.0601407	-0.541525	-1.03205	0.0759775	-1.10934	-2.23218	-1.43333	2.59921	0.353043	0.393515
Dacoc_001	251448	-0.923261	0.980162	0.660593	-0.652778	-1.42235	1.84128	0.709407	-1.64141	2.04764	2.38342	-0.817304	0.874025	-0.529423
Dacoc_001	269956	-1.31773	2.08927	0.339574	-0.967598	1.81533	-1.12581	-1.4299	3.28246	1.69207	-1.75778	-1.92744	-0.936809	-0.879638
Dacoc_001	276807	-2.27176	1.12792	-0.336617	-0.433141	-0.832304	0.278216	1.59986	1.01505	0.317866	0.297759	-1.48622	-2.06524	-0.515872
Dacoc_001	277002	-0.586883	-0.0501438	-0.315667	-1.16838	-1.64436	0.9607	1.34962	-2.40497	1.68176	2.153	0.120452	1.00204	-0.0767316
Dacoc_001	408823	-0.737717	-0.35264	0.161663	-0.336855	-2.63173	2.70536	0.782944	-2.84625	3.76423	4.55302	-1.21076	0.132533	0.438451
Dacoc_001	439606	0.0955427	-0.00773714	-0.290852	0.578595	1.29554	-1.71777	-0.173092	1.54102	-3.08983	-3.60084	1.10485	-1.22973	-0.450005
Dacoc_001	450415	0.320381	-0.530381	-1.00078	0.487373	1.76557	-1.72248	-0.0445629	1.91726	-3.23817	-3.75654	1.53089	-1.07225	0.094427
Dacoc_001	493725	0.673744	-1.4982	-1.51973	-0.0515144	2.28969	-1.85974	-0.347386	1.81943	-1.02258	-1.6709	-0.00817117	1.27396	1.01428
Dacoc_001	493847	0.0688239	-0.885282	-0.481139	-0.344543	0.227067	-0.0668698	-0.482807	-0.122696	3.34733	2.77879	-2.39761	1.6202	-0.394543
Dacoc_001	524363	0.307021	-1.08286	-1.27106	1.24001	1.41377	-1.76016	-0.335557	2.01679	-4.21885	-4.34193	1.24128	-1.07488	0.127722
Dacoc_001	556197	-0.517797	-0.194222	-0.54559	0.761857	-0.574349	-0.236626	1.25244	0.0807964	-1.34324	-1.78217	1.33977	-2.01222	0.24955
Dacoc_001	556398	-0.0807061	0.178061	0.419198	-0.570575	-0.907057	1.65549	0.400461	-1.30487	2.83123	3.17222	-0.642837	0.465002	0.567036
Dacoc_001	591215	-0.504179	0.862556	-0.0831267	-0.626787	-0.220523	1.0846	1.82886	0.243194	-1.85459	-1.51877	2.05928	-2.03823	0.933139
Dacoc_001	605293	-0.0533433	0.745748	0.792049	-0.903346	-0.384877	1.86386	1.53496	-1.58504	0.620618	2.42018	0.100342	-1.33739	0.545239
Dacoc_001	611664	-0.584508	1.87106	0.725844	-0.308113	0.428563	-1.18172	-0.182253	2.08906	-1.82287	-2.81318	0.0244297	-1.91509	-1.69088
Dacoc_001	736084	-0.386558	1.27994	1.32748	-1.05387	-0.397878	0.532882	-0.148832	-0.989761	2.68257	2.41068	-0.825116	1.06345	-0.593181
Dacoc_001	790947	-1.31704	1.3158	-0.154976	-0.314904	-0.246485	-0.396573	0.611447	2.04654	0.729588	0.417269	-1.86925	-1.62146	-0.790687
Dacoc_001	820332	-1.4342	0.533435	-0.27306	2.07534	-0.171986	0.553607	-0.674129	1.50694	0.621902	-0.392034	-2.13491	-1.94961	-1.60756
Dacoc_001	836488	0.492323	-1.79167	-1.64448	-0.870542	-1.45752	-0.423538	0.571344	-1.37658	0.138361	0.421388	1.57125	1.14755	2.02846
Dacoc_001	865578	2.45144	1.57637	2.57265	-2.29058	-0.614392	1.62803	-1.22759	-0.773685	1.40818	1.06606	1.27618	0.177846	0.0306819
Dacoc_001	871589	2.23062	0.568675	0.832127	-0.519232	0.648099	-0.283272	-0.110549	-0.216902	-0.817446	-0.710833	1.89056	0.736521	0.920079
Dacoc_001	903745	3.69087	0.0967742	2.33502	-1.11588	0.13176	0.480782	-1.11444	-0.0667716	-1.6948	-1.66837	3.10409	0.779793	1.17733
Dacoc_001	904833	-0.25513	-2.15378	-2.00547	0.537075	-2.14354	-0.565457	1.42385	-1.53407	-1.2961	0.227269	1.36514	0.508935	0.6254
Dacoc_001	913159	2.3095	0.972456	1.968	-1.60976	-0.0354517	1.14786	-0.750193	1.30085	-0.879866	-0.951465	1.43729	-0.268845	0.86977
Dacoc_001	923055	-2.35446	0.292656	-1.25802	1.17854	-0.0158987	-0.538749	0.622435	0.315291	0.616384	0.188877	-1.61308	-1.37937	-1.20246
Dacoc_001	940312	-3.0826	-1.74351	-2.97112	2.65842	-0.494624	-1.00607	2.53969	-0.967749	-0.962017	0.288905	-1.82397	-1.93084	-1.31201
Dacoc_001	971522	-2.58393	1.6715	0.586868	-0.538931	0.706546	1.08275	0.331865	-0.0847341	2.7716	2.68948	-2.11581	-1.2286	-1.0091
Dacoc_001	979270	-2.59569	0.792049	-0.357215	0.482785	0.528146	-0.714856	-1.04114	1.15116	2.50523	0.72891	-2.51089	-0.120317	-1.36881
Dacoc_001	1004792	3.6257	0.336802	2.05147	-1.5028	0.717001	0.711966	-1.49381	-0.40436	-1.81167	-1.3915	3.26664	1.28176	1.20903
Dacoc_001	1017295	3.04072	1.00684	2.04417	-1.81478	0.00207523	0.493613	-0.653449	0.608301	-1.35339	-1.17917	2.32697	-0.0997036	1.14081
Dacoc_001	1018518	0.838786	0.228796	1.04798	-0.194404	1.10384	0.35631	0.278936	0.840216	-3.8229	-1.61434	1.14715	-1.13588	0.740868
Dacoc_001	1052269	-3.14355	-0.076345	-1.40547	1.84209	-0.2165	-0.34768	0.566836	0.880206	0.467502	0.0813124	-2.27412	-1.66862	-1.52946
Dacoc_001	1052404	0.959292	0.0629737	0.37315	-2.30171	-0.947453	1.21682	0.7768	-1.08551	-1.17703	-0.783362	2.66196	0.386994	1.80122
Dacoc_001	1116741	-2.25898	0.28115	-0.926329	0.442907	-0.363689	-0.105272	0.938163	0.0792554	0.544948	0.0285975	-0.823297	-1.72566	-0.445699
Dacoc_001	1258656	0.889048	2.17809	1.79042	-0.797672	0.897995	1.44886	-0.611682	0.994183	-1.73129	-1.34514	1.61775	-2.04581	0.415294
Dacoc_001	1312500	0.772374	-0.220384	0.246426	0.468666	-0.376671	0.658088	-0.264357	-0.402669	-2.65465	-0.793463	1.8161	-0.902234	0.336665
Dacoc_001	1312688	0.757562	1.48948	0.99896	-0.3061	0.111748	1.10721	-0.705651	0.405758	-2.01624	-1.02123	2.24554	-2.54203	0.266035
Dacoc_001	1396382	-1.4035	-0.251273	-0.665608	-0.834031	-0.108237	-0.0197393	0.575218	1.83885	-0.84231	-0.397632	-0.183371	-2.91852	-0.230195
Dacoc_001	1412537	0.434085	-0.960592	0.0525178	-0.82085	-0.905378	1.58776	0.67202	-1.9931	1.86953	3.28757	-0.62751	0.397047	1.25442
Dacoc_001	1538797	0.508862	-1.22103	-1.06155	0.534764	0.268036	-3.39647	-1.84992	2.21611	-1.09397	-2.68345	-0.248128	2.09613	-2.13434
Dacoc_001	1557944	1.74859	1.5988	0.656364	-1.575	1.08454	1.15992	-0.434959	0.394818	-1.53558	-1.71484	2.6515	-0.575606	1.50731
Dacoc_001	1569700	1.05517	-0.0636857	0.892069	-1.74182	-0.850018	0.0342492	-0.860679	-0.200808	3.52041	2.66611	-1.78688	1.65534	0.258798
Dacoc_001	1603183	0.529378	-1.20518	-0.219303	0.487369	-1.53709	-0.664267	1.0734	-2.01014	1.07354	2.15475	0.284374	2.04783	0.325266
Dacoc_001	1615308	-0.909764	2.01904	0.717142	-1.12086	0.00994811	1.11989	0.507545	-0.0766894	0.887968	0.598548	-0.248502	0.12372	0.101761
Dacoc_001	1669500	-2.43619	0.123146	-0.00869215	0.868286	-1.34374	2.35907	0.599478	-0.562356	0.00486407	0.606035	-0.904109	-1.18014	-0.306386
Dacoc_001	1669690	0.379271	0.584908	0.749893	-0.320018	0.798667	-1.67156	-1.72191	0.905739	2.19744	0.384179	-1.45596	1.85728	-1.35248
Dacoc_001	1683085	-0.0678764	0.077659	-0.704975	1.25947	0.0599118	-1.09645	0.258907	0.174709	-2.07495	-1.38048	1.03804	-1.65965	-0.1392
Dacoc_001	1685090	-0.354374	0.655499	-1.31777	-0.47438	1.18003	-2.45187	0.399413	1.56118	1.26282	-0.709633	-1.19156	0.367617	-0.758515
Dacoc_001	1685315	0.424616	0.812069	-0.0613888	-0.806918	1.87302	-2.09482	-0.932576	1.96904	1.43447	-1.05078	-1.37336	1.22883	-0.750844
Dacoc_001	1689545	1.25661	-0.413406	-0.594696	0.121478	0.116926	-0.840578	-0.0531711	-0.511405	2.1396	0.764875	0.733113	1.68381	0.422266
Dacoc_001	1732106	0.706671	-0.405266	-0.162066	-0.424395	-0.03319	0.163138	0.110461	-1.3872	-1.23853	-0.993497	2.09525	0.934543	1.18738
Dacoc_001	1783568	0.817338	0.771351	0.502683	-1.5745	0.200065	0.646996	-0.286614	-1.88439	2.42887	1.83925	0.0791554	2.25124	0.534504
Dacoc_001	1897353	-0.197097	2.28686	0.46101	-0.181374	0.604498	1.39476	-0.551823	0.876177	-0.378647	-0.650463	0.444513	-3.25147	-0.175353
Dacoc_001	1976186	-4.10356	0.505464	-1.52617	1.52673	0.0903045	-0.690449	1.52573	1.74935	1.03948	0.556328	-3.42873	-3.21156	-2.08051
Dacoc_001	2048184	-1.74851	1.10117	-0.424337	0.35469	-0.165922	-0.768537	1.42631	2.28011	0.409888	0.336509	-1.8155	-2.65439	-0.94278
Dacoc_001	2099296	0.0852169	1.99851	1.2463	-0.605738	-0.155933	-1.24783	-0.446937	0.301874	2.50084	0.912324	-1.61713	1.24903	-2.40579
Dacoc_001	2099308	0.712416	1.5159	0.65808	-1.1508	0.415203	0.453313	-2.65043	-0.126934	1.43246	-0.277534	0.230947	0.963323	-0.935642
Dacoc_001	2158594	-0.759962	0.582605	0.987817	-0.477351	-0.951746	2.16951	0.341779	-1.53592	0.855233	2.07053	-0.0234862	-0.169129	0.34792
Dacoc_001	2217029	-1.55606	-2.58345	-2.23196	0.681129	-1.4945	-0.227374	1.55463	-0.913566	1.19241	0.538744	-1.53546	1.02493	-0.439802
Dacoc_001	2347073	-1.60153	1.19377	0.113321	0.257434	0.213104	0.392894	0.696467	1.75825	0.461326	0.27192	-1.83943	-2.5177	-0.933694
Dacoc_001	2384266	0.0987862	-2.9941	-1.68777	-0.537668	0.586306	-1.39479	0.603026	0.538611	-0.56566	0.445156	-0.5046	2.53141	1.62582
Dacoc_001	2427542	0.0604085	2.41355	1.57823	0.767648	0.0451121	-0.0171989	0.151647	0.521894	-0.80204	-0.510351	0.289216	-1.01739	-1.12792
Dacoc_001	2427595	0.0640355	-0.235331	-0.374483	0.136159	0.79163	0.829461	0.0735748	-0.00179169	-2.03891	-1.19672	1.31512	-1.08264	1.59029
Dacoc_001	2461114	-1.07399	-1.68588	-0.717734	0.976204	-1.00033	-1.298	0.290671	-1.12329	2.28836	1.25497	-1.85385	1.22357	-1.29281
Dacoc_001	2512115	-0.899575	1.97649	0.360621	-0.226938	1.07369	1.36901	0.39555	1.0862	-1.88973	-0.730788	0.506092	-2.77526	0.168376
Dacoc_001	2516540	0.924153	0.0733668	0.0407093	0.16188	-0.252637	-1.21455	-0.623181	-0.239882	3.16727	1.57225	-0.521913	1.72452	-0.0618736
Dacoc_001	2528910	0.510286	-0.0560529	0.181296	-0.114784	-1.47767	-0.390905	-0.532327	-1.02026	3.31236	2.12533	-0.441389	1.8259	0.171689
Dacoc_001	2532791	0.397214	-1.94283	-0.377738	0.104001	-1.32293	-1.2636	-0.398038	-1.23151	2.15852	1.08672	-0.839115	2.25702	-0.163491
Dacoc_001	2532908	1.23675	0.764284	1.19201	-0.433676	0.327115	-0.0167841	-0.138426	-0.601645	2.65697	2.45494	-0.831137	0.535066	-0.499805
Dacoc_001	2532960	0.654184	-0.133332	0.235864	0.276	-0.187271	0.375194	0.361107	-0.890433	1.1693	2.04573	-0.425963	-0.21327	0.0653454
Dacoc_001	2553152	0.93515	-0.152496	-0.331111	0.0437141	-1.50917	-0.769689	1.56155	-2.2608	-1.90194	-1.16253	3.3277	0.622942	0.0555259
Dacoc_001	2605716	1.04085	-0.301672	0.232471	-0.583496	0.0517541	0.153577	-0.133711	-1.48049	-1.12651	-1.04215	2.35267	1.00762	0.96509
Dacoc_001	2661838	-1.13718	-0.424212	0.233626	-0.139402	-1.47238	2.19353	1.06288	-1.39515	1.52081	2.13162	-0.295353	0.484255	1.04272
Dacoc_001	2662193	-1.8987	0.3069	0.5543	2.13408	-0.550232	1.76218	1.44787	0.134302	-1.53869	1.86884	-1.98975	-1.65404	-0.300905
Dacoc_001	2677095	1.02804	0.0208809	0.621518	-0.874646	0.0231444	-0.227363	0.676516	-1.05439	-1.71187	-1.44881	2.54376	0.669054	0.555102
Dacoc_001	2677269	-0.727511	-0.7547	-0.041599	-0.682549	-0.748542	2.19775	0.686011	-1.16113	2.05785	2.78118	-1.42209	1.06889	1.44117
Dacoc_001	2701032	0.503792	2.22649	0.500885	-0.0456629	1.33296	0.0974826	0.416125	0.846597	-1.01486	-0.271811	0.750917	-1.61487	0.344445
Dacoc_001	2711208	0.0595073	0.334812	0.29678	-0.0946487	-0.516699	-1.13573	-1.67867	0.252242	3.6499	0.841353	-1.60816	2.64349	-1.16663
Dacoc_001	2718268	-0.0982103	-1.76974	-1.13299	0.0610534	0.348098	-0.929872	0.912891	-0.0806717	1.7397	1.62811	-1.6674	2.99574	0.584295
Dacoc_001	2728497	-0.258446	-0.596994	-1.01779	0.589937	1.20735	0.5359	0.902663	-0.580875	-2.40856	-0.851879	0.213107	-0.153794	0.490197
Dacoc_001	2737806	0.818243	0.704987	0.603406	-0.095639	0.99048	-1.175	-0.644561	0.413089	2.24605	0.836821	-1.03007	0.771664	-0.681889
Dacoc_001	2749299	0.138656	0.523911	0.886748	-0.956681	0.447599	-0.521241	-2.47481	0.670311	3.70681	1.27879	-1.49635	2.59353	-0.116177
Dacoc_001	2779247	0.59578	-1.15637	-0.0642101	0.0819175	0.241369	-1.09929	-0.216824	0.0540428	2.81884	1.03972	-1.95472	2.40883	-0.470855
Dacoc_001	2779344	-0.637804	0.955011	1.19034	-1.34958	-0.272899	0.691863	-0.68797	-0.564182	2.78202	2.24705	-1.12046	1.3932	-0.190259
Dacoc_001	2828103	-0.369626	-0.141515	-0.189025	-0.00244611	0.645566	-0.412308	0.622949	1.4261	1.17653	1.14698	-2.03983	-0.317642	-0.24466
Dacoc_001	2861922	-1.50654	0.845578	-0.315093	-2.11744	-0.842765	-0.208247	1.64263	0.116643	2.15659	-0.137528	-0.769074	-0.874299	0.0623454
Dacoc_001	2941342	0.694321	-0.21733	0.645	-0.0359077	-0.178846	0.340224	-0.237746	-1.46571	0.217291	0.484027	0.1135	2.0826	0.468621
Dacoc_001	2963835	-0.430698	-1.54016	-0.967962	-0.365793	-0.852282	-1.14832	2.23784	0.10726	0.305861	0.902855	-0.388337	0.979971	0.845433
Dacoc_001	3091403	-0.191933	-0.99273	-0.52618	-0.721245	0.398262	0.476482	-0.24016	0.183402	0.792916	-0.0987847	-1.41304	2.46293	0.943759
Dacoc_001	3094919	0.399554	-3.2308	-1.76477	0.899111	-0.372352	-1.58597	1.35672	-1.14182	-1.68195	0.119493	0.660793	1.53022	1.30185
Dacoc_001	3208222	0.0990406	-0.185434	-0.489645	0.839543	-0.23321	-0.342928	0.87758	-0.349048	-2.05602	-0.537069	1.1122	-1.37422	-0.199866
Dacoc_001	3272906	-1.47582	2.21579	0.554466	0.0979348	0.814488	0.292385	0.425139	1.75351	-0.233452	-0.210899	-1.2261	-2.18448	-1.00351
Dacoc_001	3300381	0.45306	0.71407	0.425041	-0.824513	1.23349	-1.3052	-2.38648	1.69416	2.13196	-0.584347	-1.03574	2.004	-0.505441
Dacoc_001	3320908	1.32795	0.0956838	-0.233061	-1.78639	-0.344643	0.884377	1.3844	-0.0305041	-1.34352	0.115474	2.39039	-0.938747	1.405
Dacoc_001	3366976	-0.439629	-2.07311	-2.57078	-0.251573	-1.83348	0.439882	3.68872	-1.35406	-1.40095	1.70427	1.67195	-1.69403	1.27486
Dacoc_001	3395357	0.548646	-0.510288	0.45889	-0.00552418	-0.541965	-0.613174	-1.20169	-1.39992	1.88654	0.0693578	-0.570685	2.59795	-0.459406
Dacoc_001	3411904	-0.884793	-0.179117	0.00651011	0.0695502	-1.09469	0.143085	1.39989	-0.819469	1.41464	2.11753	-1.14966	0.151374	-0.00960229
Dacoc_001	3433183	0.0927111	-0.347761	0.384367	-0.149431	-1.22677	1.91355	1.19006	-1.88799	1.34204	3.30851	0.10167	0.0608281	0.773485
Dacoc_001	3433261	0.68702	-0.508552	-0.467739	0.318664	0.898483	-2.19852	-0.361872	0.115223	0.427801	-0.972918	0.288106	1.23523	0.258122
Dacoc_001	3460060	-1.50242	-1.46997	-2.43771	0.605405	-0.722153	-1.7163	1.47057	0.134014	1.42286	1.22295	-1.90361	1.78218	0.557964
Dacoc_001	3479776	-1.3822	0.363729	-0.711238	-1.07528	-1.0331	1.39383	2.21059	0.404244	1.70845	1.28898	-1.15033	-2.81285	0.272336
Dacoc_001	3479928	3.19514	-0.188722	1.63208	-0.878996	0.665197	0.146184	-1.68869	0.166737	-1.04277	-1.05404	2.36301	1.25825	0.768493
Dacoc_001	3480179	-0.841781	-1.35607	-0.929085	1.54069	-0.828699	-2.66252	-0.650972	0.147596	1.07899	-0.443876	-1.69397	3.18953	-0.987454
Dacoc_001	3494778	-0.94576	-0.678274	-0.938445	1.72813	-0.0648144	-3.52743	-1.10538	1.3867	-0.415218	-2.55753	-1.12586	2.51817	-1.78811
Dacoc_001	3581186	-0.477234	-1.38637	-0.250606	-0.791892	-0.31142	1.47368	-0.59829	-0.702789	1.98804	2.64178	-2.15731	2.52604	1.332
Dacoc_001	3601851	0.482743	-1.371	-0.0340648	-0.25851	-0.434151	0.519185	-1.19519	-1.16081	2.40011	1.59166	-1.40916	2.24139	0.437937
Dacoc_001	3601869	-2.41594	-0.162718	-0.922824	0.549852	-0.580013	0.18595	1.43031	0.85304	1.15006	0.584274	-2.03042	-2.08998	-0.846289
Dacoc_001	3642227	1.13377	0.386598	0.0886764	-1.07269	0.360348	0.729325	0.124975	-0.891173	-1.36675	-0.811253	2.30214	0.793173	1.74828
Dacoc_001	3714177	-0.152252	1.33046	-0.0861323	-1.49229	1.32077	3.07397	1.33622	-0.000571961	-0.935735	0.537362	0.666139	-3.16093	1.26064
Dacoc_001	3723678	-2.08293	0.639552	-0.700445	0.842766	-0.0336412	-0.357734	0.772156	1.23595	0.724745	0.443902	-1.7556	-1.81581	-1.08007
Dacoc_001	3769504	-0.403915	-0.0988049	-0.632089	1.63498	0.320954	-0.84891	0.356772	0.56647	-3.07842	-2.81188	1.49983	-1.68236	-0.517877
Dacoc_001	3774780	-0.30711	-2.13493	-2.3622	0.842081	0.280055	-2.22745	1.2554	0.346426	-1.64807	-1.15855	0.395374	0.593719	-0.10191
Dacoc_001	3774819	-2.56533	0.511817	-0.484946	1.32963	0.059808	-0.164313	-0.260646	2.21858	0.593996	0.637135	-2.94496	-2.30979	-1.74585
Dacoc_001	3774940	-0.361703	-0.333832	-0.95089	1.33194	0.357078	-0.626448	0.633477	0.75587	-3.24539	-3.21202	1.51885	-1.20003	-0.171224
Dacoc_001	3776392	0.133249	-1.91769	-0.530551	0.530249	-1.06671	-1.40707	0.450932	-1.08648	0.178033	1.03142	-0.295869	2.68736	-0.0686148
Dacoc_001	3842751	-0.0745567	-0.325645	-0.482232	-0.631021	0.593266	1.05771	-0.758688	1.02642	2.10979	0.718731	-1.67601	0.537897	0.790311
Dacoc_001	3863222	-1.00346	-0.621649	-0.981914	1.34814	0.821399	0.616226	0.362426	2.13694	-2.47338	-2.07598	-0.949813	-1.65506	0.322117
Dacoc_001	3864002	1.52318	0.870376	1.75235	-1.11474	0.26635	0.798267	-0.182878	-0.698041	-1.45672	-1.39034	2.26703	0.234465	0.873365
Dacoc_001	3864045	-0.356568	0.844662	0.746763	-1.0968	-1.01715	0.128188	-0.242289	-0.764743	2.59831	2.04632	-0.941607	1.20267	-0.702637
Dacoc_001	3883756	-2.28459	0.367749	-1.05358	0.470863	-0.300393	0.0190691	0.96508	0.961059	0.277782	-0.00560282	-1.39284	-1.62525	-0.552553
Dacoc_001	3883757	-0.26337	0.699253	0.936415	-1.38952	-0.651121	1.24334	-0.687069	-0.983076	3.66562	3.33715	-1.35121	1.27747	0.0553754
Dacoc_001	3944100	1.48727	1.16836	1.52025	0.241698	1.00443	0.772045	0.55749	-2.78935	-2.85415	0.870589	3.55666	-1.1433	0.259328
Dacoc_001	3984173	-0.192622	0.402572	0.0889548	-0.100678	-1.14764	-0.233606	-0.466542	-0.491278	2.17767	1.07886	-0.775714	1.42479	-1.04426
Dacoc_001	4005927	2.11046	-1.21951	0.358106	0.629171	-0.762293	0.463264	0.119397	-2.31637	-0.91662	0.492247	2.01951	1.40829	0.916508
Dacoc_001	4011974	-0.0711851	0.320456	0.138588	0.509036	-0.333065	-0.205338	0.677092	-1.31483	-2.68422	-0.473574	2.06513	-1.13602	-0.190999
Dacoc_001	4020262	-0.0391115	1.23735	1.90632	0.19829	0.0531713	0.890764	-1.40555	0.176004	-2.11626	-1.00629	0.648316	-0.651082	-0.824462
Dacoc_001	4176302	-2.08223	0.415106	-0.497416	0.31197	-0.46646	0.166799	1.06382	0.450701	0.113806	-0.0468856	-0.874487	-1.56865	-0.484531
Dacoc_001	4380061	-1.22547	-0.79946	-0.707108	0.19664	0.165407	0.204906	-0.857064	1.4814	1.44519	0.329742	-2.54104	0.270675	-0.372999
Dacoc_001	4394241	-0.752438	0.884636	-1.03102	1.16551	1.13026	-0.647281	-0.225595	2.858	0.166859	-0.709381	-1.31209	-1.9663	-0.722393
Dacoc_001	4394271	-0.383018	-0.270071	-1.58477	0.993834	2.92467	-1.79371	-1.26536	3.55366	1.3709	-0.688285	-3.29852	0.110085	-0.348142
Dacoc_001	4425354	0.70215	-0.752054	0.133641	-0.81638	-0.453495	0.355316	-0.127877	-2.14983	-0.293602	0.60357	1.05494	2.32168	0.913312
Dacoc_001	4508880	2.26568	-0.131425	1.13885	-1.07968	0.460785	0.140427	-1.15402	0.279309	1.27756	-0.240868	1.26773	0.275193	1.17503
Dacoc_001	4520506	0.916186	0.970198	0.843354	-0.676497	0.857944	1.44523	0.242446	0.225347	-2.05943	-1.23862	0.831102	0.329589	0.977819
Dacoc_001	4582635	-2.18591	-0.079113	-0.839145	0.805846	0.123483	0.390682	0.549693	3.17313	0.258266	0.581077	-2.96137	-3.08661	-0.86099
Dacoc_001	4582940	-1.71539	0.71621	0.252848	0.871442	0.901184	-0.734928	0.0270535	1.67895	0.188957	0.989788	-2.71514	-0.406399	-1.93674
Dacoc_001	4589108	-0.268015	0.553285	1.03853	0.347696	0.480045	-0.478404	-0.270627	1.66223	0.121439	0.702016	-2.01696	-0.142529	-0.947789
Dacoc_001	4601393	-0.970978	-0.0144901	-0.0989934	0.607758	-0.526722	-0.661685	-0.346028	1.03569	2.51173	1.19431	-2.88181	-0.553585	-1.06211
Dacoc_001	4640283	0.459641	-1.26518	-0.387049	0.676716	0.933608	-1.72333	-0.370994	0.199332	-0.11179	-0.296588	-1.00416	3.29041	-0.266778
Dacoc_001	4672809	-0.0556595	2.44153	0.831439	-0.48088	0.666268	1.08144	-0.346233	1.0583	0.505189	-0.832524	0.148692	-2.96922	-0.164815
Dacoc_001	4681770	0.549117	-0.59322	-0.140428	-1.22405	0.0603427	-1.18723	-0.53083	0.21255	1.86091	1.40488	-0.308154	2.2992	-0.141639
Dacoc_001	4756862	0.395266	-1.21476	-0.113226	1.41622	0.132477	-1.34863	-0.425584	-0.773827	-0.664915	0.739364	-0.663787	2.55227	-0.683882
Dacoc_001	4756989	0.697949	0.925994	0.58493	-0.857399	1.53107	-2.20472	-2.97277	1.89227	3.44771	-0.205464	-1.89155	1.05126	-1.60658
Dacoc_001	4808079	0.217158	-2.11321	-1.22929	-0.0949719	1.30823	-0.688757	-0.648264	1.35884	0.131274	-1.17593	-1.98582	0.716623	0.496612
Dacoc_001	4837448	-1.10655	-1.26543	-1.41772	-0.0931937	-0.415762	-0.756637	0.0242432	2.31545	1.67064	0.906112	-2.18972	-0.953165	0.274494
Dacoc_001	4855636	0.409065	0.307146	0.173416	0.128817	0.506048	-0.330081	-1.18899	0.0957383	1.74733	-0.284083	-0.951084	2.56965	-0.0597465
Dacoc_001	4874691	-0.236992	-2.34566	-1.98935	-0.0422288	0.532869	-0.699471	-0.813982	-0.276426	1.8997	1.44053	-1.95591	1.81267	-0.160578
Dacoc_001	4881090	-0.0031781	-2.18601	-1.78098	0.0172645	0.935182	-1.51609	-1.46596	1.53796	1.12053	-1.45361	-1.83453	1.51119	0.121938
Dacoc_001	4883931	-0.514961	-0.652662	-0.990656	-0.324651	-0.556295	1.01645	0.930043	-1.57665	0.808797	2.7402	0.0679695	0.68291	0.227637
Dacoc_001	4884031	-0.271026	-1.2594	-0.800807	-0.242776	-0.914047	1.08728	-0.114851	-0.990009	1.74401	2.33478	-0.0783309	0.679972	1.24507
Dacoc_001	4909280	1.37867	-0.563529	-0.726879	-0.308229	-1.51857	-1.05504	0.927108	-3.04508	-2.4993	-1.37754	4.63461	2.03713	0.874396
Dacoc_001	4964283	0.601981	-0.585169	0.0995273	-1.35368	-0.424741	0.674699	0.878647	-1.25296	-1.02306	-0.866296	2.25127	0.745854	1.35559
Dacoc_001	4964354	1.09267	-1.04649	-0.168272	-1.46144	-1.20479	0.595066	0.392411	-2.26095	0.715908	0.302737	2.10637	1.03082	1.03528
Dacoc_001	4964979	-0.553084	-1.04255	-0.947644	-0.517574	-2.05639	1.34231	0.833526	-1.6316	0.963905	2.00656	0.508015	0.424727	0.839445
Dacoc_001	4965009	0.349102	-1.19538	-0.630459	-1.43206	-2.15251	1.95842	1.09129	-1.98333	0.845443	0.763887	1.63427	0.976508	1.8272
Dacoc_001	4965019	0.399797	-0.0830483	0.75795	-0.353486	2.52482	-1.59735	-1.74732	2.0375	1.79058	-0.473953	-3.18292	2.2267	-0.946742
Dacoc_001	4972034	0.151721	0.686474	1.4163	0.468074	1.53704	-0.987867	-1.26682	2.31769	0.0315257	-1.88476	-1.89517	-0.089641	-0.972015
Dacoc_001	4972480	-0.914798	0.970385	0.467103	0.104208	0.156156	0.608927	0.4001	2.22144	-0.624681	-0.773113	-0.760592	-2.49801	-0.56283
Dacoc_001	5027101	-2.55202	0.215498	-0.589233	0.970328	-0.308711	0.301406	0.14991	0.952739	0.280107	0.0895907	-1.87738	-2.30532	-1.34772
Dacoc_001	5089037	1.14002	1.11848	1.65215	0.0198579	2.45568	-0.323492	-2.90543	2.42106	0.763031	-1.60486	-1.59561	0.0264576	-1.37451
Dacoc_001	5089315	-1.70316	1.25582	0.246358	0.226954	0.575962	1.23541	-0.232557	1.28896	1.57362	0.550144	-2.12083	-2.20568	-0.573221
Dacoc_001	5217419	-0.39176	0.623714	0.617694	-0.698539	-0.121806	-0.296371	-1.04517	0.226029	3.47811	1.16872	-1.64045	1.48166	-1.03818
Dacoc_001	5287404	0.529167	-2.26223	-1.2209	0.597532	-1.98587	-0.301184	1.33309	-2.98117	0.732727	1.20941	0.856505	2.06603	0.735028
Dacoc_001	5319441	-0.279217	0.049293	0.296961	-0.926795	-0.0963368	-0.133091	0.0356848	-0.756775	2.04294	1.48435	-0.835139	0.777849	-0.0153518
Dacoc_001	5399022	0.167037	0.0702614	-0.113841	-1.24108	1.03029	-0.269482	-1.2251	0.666599	3.78837	1.44462	-2.05594	2.73141	0.422031
Dacoc_001	5508515	0.144055	0.245855	1.46638	-0.424558	1.18953	-0.0243079	-2.51286	0.74201	2.84375	1.10884	-1.74681	2.43256	0.270771
Dacoc_001	6178852	0.76239	-1.56281	-0.0252207	1.47039	-0.461908	1.42803	1.12778	-3.30273	-3.75681	0.332875	2.49618	0.356165	2.36853
Dacoc_001	6188838	1.19381	-0.962188	1.17509	1.10686	0.556156	1.48396	0.174371	-2.62072	-3.38862	-0.484808	2.08703	1.10271	2.06192
Dacoc_001	6189194	-0.63826	0.0875057	-0.846175	-0.710403	-0.0567667	-0.940864	-0.284373	-0.299194	2.19759	0.763318	-0.870016	1.44756	-0.471916
Dacoc_001	6241836	-0.108888	-0.437875	0.641917	0.350058	0.913342	0.251997	-0.892978	-0.964713	-0.117799	1.10402	-0.772476	2.19791	-0.024877
Dacoc_001	6318074	0.257578	1.31773	0.77522	-0.988254	2.00342	1.56441	-0.671056	-0.136738	-0.34456	1.02731	0.374546	-0.5675	0.713044
Dacoc_001	6379943	-1.31076	-1.92997	-0.743126	0.495524	0.825091	-0.336809	-1.42037	3.43903	-0.0644076	-2.40836	-2.81377	-0.936949	-0.587946
Dacoc_001	6380721	-0.221764	-1.02971	-0.916568	1.33998	-0.645251	0.257261	1.06808	-0.726639	-2.66742	-1.67511	1.61622	-1.30874	0.454431
Dacoc_001	6441172	-0.613298	-0.0798469	-0.0700387	-0.712233	-0.934415	1.16619	-0.486251	-0.745648	2.17848	1.41304	-0.870619	0.361116	0.167365
Dacoc_001	6516819	-0.529789	-0.920955	-0.634702	0.216647	1.42876	-0.444549	0.628112	0.538818	-3.30437	-1.74702	0.0119621	0.374113	0.082859
Dacoc_001	6558375	0.608357	-1.18827	0.17144	0.414244	-0.667126	-0.934359	-0.798303	-0.656332	2.24058	1.5823	-1.32591	2.36062	0.550875
Dacoc_001	6610935	-2.06851	0.0255183	0.0728018	0.755151	0.996566	0.883553	-1.01452	1.42101	1.60342	1.07933	-3.64098	-0.810935	-1.79916
Dacoc_001	6611066	-1.92304	-0.386034	-0.437847	1.2217	-0.170844	0.281191	0.223581	0.560372	0.24204	0.670152	-2.11172	-1.13421	-1.49703
Dacoc_001	6625279	-1.07863	-0.397659	-1.61488	0.835201	-0.265372	-2.16533	1.43451	1.86385	1.32504	0.262072	-2.28697	-1.34355	-1.25601
Dacoc_001	6631085	-0.0308656	2.21511	0.344619	-0.692927	0.985024	1.12558	0.329275	1.4306	-1.42538	-1.66376	0.55812	-2.35404	-0.397805
Dacoc_001	6631210	-0.0915918	0.86528	0.751621	-0.128212	0.827976	1.10913	0.440835	-0.664795	-2.24396	-1.17121	1.0745	-0.0548691	-0.573168
Dacoc_001	6631237	-0.793012	1.26486	-0.502485	-0.0197268	-0.37224	-1.06042	1.1881	1.22156	1.12976	0.214965	-1.15413	-2.5425	-0.47226
Dacoc_001	6700230	0.386383	-0.947182	-0.277863	-0.209398	1.6164	-0.613636	-2.16764	3.1583	1.13677	-1.77802	-2.41421	1.20261	0.905515
Dacoc_001	6706233	-2.0277	-0.603663	-1.10356	0.461431	-0.449211	0.537136	0.531799	0.827929	0.0961899	0.402114	-1.02029	-1.66075	-0.221385
Dacoc_001	6745639	0.802326	0.903542	0.341631	-0.687187	0.415842	-0.843411	-0.985456	0.770123	2.26658	0.296432	-0.415977	1.33249	0.0208542
Dacoc_001	6898787	0.0303221	0.379461	0.34191	1.05051	-0.118296	-0.276079	0.616821	-1.85015	-2.30671	-1.01842	1.44939	0.830701	-0.320809
Dacoc_001	6898816	-0.144333	0.166163	0.378991	-0.907342	-0.856716	2.03099	0.598551	-1.44528	1.45042	2.66596	-0.141412	-0.0925093	0.802963
Dacoc_001	7047292	-0.729932	0.808476	0.356929	0.353194	-0.117152	-0.246085	-0.380819	2.03912	0.613416	0.597388	-2.30893	-1.68543	-1.56623
Dacoc_001	7051688	-0.39894	0.317558	1.18784	0.239742	-0.783368	0.863831	-0.82948	1.29703	-0.484312	-0.609899	-0.454754	-2.17866	-1.18003
Dacoc_001	7072758	-0.504627	-0.247212	-0.636073	-0.451019	-0.9974	0.398542	-0.998496	-0.338179	3.17796	0.860136	-0.944103	1.57821	-0.209479
Dacoc_001	7182156	-0.465842	0.170554	0.647958	-0.792895	0.729235	1.4115	-1.97288	0.423983	2.20881	1.05062	-1.18668	0.46694	0.643627
Dacoc_001	7195213	-0.575508	-1.02693	0.639059	-0.927758	-2.17606	1.31948	-1.81174	0.471749	1.97322	1.29965	-1.96831	1.31954	-0.422879
Dacoc_001	7200956	-0.0263358	0.564533	0.65731	-0.318594	-0.910444	-0.0991552	-0.841557	-0.701167	3.51972	2.1401	-1.30595	1.62308	-0.697907
Dacoc_001	7200964	0.508868	-0.412417	0.627884	-1.24623	-2.37494	0.518496	-1.12256	-0.386132	2.47992	1.77111	-0.465445	1.19141	-0.44064
Dacoc_001	7208994	3.12537	-1.13569	-0.951827	1.30288	0.595226	-1.85208	0.847149	-1.52308	-1.10971	-0.712253	3.038	1.27258	1.62949
Dacoc_001	7209057	0.294501	0.661161	0.443126	-0.504922	-0.316824	-0.353388	-0.0166562	-0.243007	2.19077	1.05231	-0.787367	0.580771	-0.620784
Dacoc_001	7211175	0.330316	-0.914971	-0.731218	1.41952	-0.138899	-1.0665	1.60415	-0.940373	-3.01564	-1.07794	1.87692	-0.123936	0.638618
Dacoc_001	7248875	-0.342124	1.49566	-0.0369563	-0.115903	-1.91151	0.86695	1.97679	-1.45454	-1.51823	0.591661	2.73923	-2.46497	-0.53407
Dacoc_001	7248924	-0.229215	-1.00188	-0.611288	0.156793	1.58406	-0.755004	-0.298181	1.5065	-0.597158	-2.07804	-2.09454	1.52963	0.106126
Dacoc_001	7409928	-0.850685	-1.19046	-0.356409	-0.430442	0.415902	0.103519	-2.02667	2.31279	2.86984	-0.361144	-3.40081	0.670699	-0.301024
Dacoc_001	7426647	0.297241	-0.447175	0.174628	-0.0736166	0.593516	-0.507717	-1.8671	3.03936	3.98986	0.0139057	-3.53282	1.32834	-0.261919
Dacoc_001	7426712	0.41031	-0.841658	-0.614672	0.313807	-0.845187	-0.623003	1.30767	-1.0784	-2.03248	-0.252496	2.02174	-0.139467	0.137271
Dacoc_001	7503074	0.438502	-0.688409	-0.174059	0.18013	1.0352	-0.593363	-1.32857	0.642196	2.64446	0.737351	-2.51862	2.94827	0.355589
Dacoc_001	7503085	1.04671	-1.06933	-0.605202	0.773544	0.00540782	-0.538509	0.852881	-1.70051	-0.279448	1.15429	0.721057	2.17003	0.909133
Dacoc_001	7577683	0.86229	-0.61084	-0.722478	0.595249	0.544602	-1.92343	1.04896	-0.480047	-2.95295	-1.16929	1.92552	0.590613	0.294919
Dacoc_001	7603705	0.96905	-0.0264652	-0.240316	0.107542	1.93082	-2.68735	-1.19443	1.78339	0.937654	-1.74022	-0.798407	0.977386	-0.381457
Dacoc_001	7672815	1.35263	-0.0751864	0.10388	-0.44284	-0.161224	0.323396	0.220919	-1.17072	-0.665438	-0.832723	2.21032	1.0628	1.20999
Dacoc_001	7754536	-1.98121	1.56075	0.173511	-0.244989	-0.146167	0.694688	1.02225	2.31657	0.83878	0.605721	-2.07803	-2.47683	-1.60789
Dacoc_001	7754595	0.470636	0.379802	0.546226	-0.586923	0.549188	-0.730549	-1.55373	0.585104	2.17621	0.373	-0.776909	1.3349	-0.192578
Dacoc_001	7810029	-0.392433	-0.390844	-0.551462	-0.648341	-0.470463	0.832195	1.73435	-1.85003	-2.4728	0.868949	1.92511	-1.70371	0.38897
Dacoc_001	7942650	0.88817	1.70299	1.6168	-1.12665	0.00308026	0.276417	-0.546321	0.148429	3.48897	1.15637	-1.05575	0.333185	0.330448
Dacoc_001	7942812	0.518636	0.442214	0.245996	-0.063264	0.572023	-0.466851	2.03879	0.939956	-1.55345	-1.43336	0.405867	-1.07868	0.625836
Dacoc_001	7949678	-1.13087	-2.29381	-2.22348	-0.534837	-1.43872	-0.00494453	0.907139	-1.11044	-0.149407	1.79799	0.51477	-0.0879414	0.771505
Dacoc_001	7950843	1.88837	1.10313	2.16973	1.02619	1.36695	0.639703	-2.4125	-1.01076	-0.286114	-1.30326	1.14065	2.28074	-0.228805
Dacoc_001	7963228	1.89126	-0.695077	0.870768	0.421477	0.72386	0.101004	-2.08946	-1.51847	0.102392	-0.675288	1.31627	2.49756	0.519302
Dacoc_001	7969479	0.998111	-1.13351	-1.0996	1.51887	-0.00829777	-1.81668	0.868293	-0.429105	-3.1927	-0.795748	1.20676	0.384492	-0.38156
Dacoc_001	8015798	0.0334087	-1.19081	-0.272735	0.204106	-0.0993586	-1.35115	-1.81169	0.825016	2.65058	0.33096	-2.66416	2.97691	-0.697796
Dacoc_001	8025247	-1.54122	0.876977	-0.732905	-0.321912	-0.586048	0.235611	1.41819	0.651446	2.09813	1.20239	-0.689328	-0.546838	0.523761
Dacoc_001	8035078	-1.59638	-0.171065	-1.45874	1.33263	0.144878	-2.38249	1.27125	1.6899	-0.907095	-0.900011	-1.15098	-1.26411	-1.31768
Dacoc_001	8142932	-2.35942	-1.18608	-2.64254	-0.610181	-0.933262	-0.280547	0.254913	0.78009	3.32907	1.60362	-2.14564	-0.946495	0.299431
Dacoc_001	8152712	-0.0694646	-0.277628	-1.45009	-0.0213932	-0.143942	-0.240527	2.03856	-1.00038	0.122379	1.43079	0.404852	-0.487785	0.311149
Dacoc_001	8174650	-1.40972	-0.997302	-1.32842	0.217373	-0.611964	-1.75541	1.32469	-0.212733	0.179012	1.29215	-2.10286	-0.893538	-1.47449
Dacoc_001	8174700	0.836329	1.83936	1.97617	-1.07416	0.745657	-0.321423	0.273404	-0.788096	2.06941	2.15949	-0.801292	-0.378248	-1.33522
Dacoc_001	8174723	-0.291693	0.414214	0.835679	-0.690573	0.693863	0.284057	-0.241822	0.767305	2.42141	0.791259	-3.24157	-0.0285731	-1.29022
Dacoc_001	8174724	1.53728	-0.476414	-0.208467	-0.191982	0.174939	-1.15059	1.00644	0.528382	-2.29647	-1.5586	2.3989	-0.387255	0.981663
Dacoc_001	8196507	0.561745	0.76498	0.761598	0.401427	0.218502	-2.21223	-0.355164	1.53936	1.84019	1.75298	-1.75283	0.339855	-1.14965
Dacoc_001	8225714	0.303437	-0.770645	-0.221698	0.611433	1.69783	-1.52944	-1.04834	2.46614	-1.21219	-2.90734	-0.790932	-0.220385	-0.135274
Dacoc_001	8339139	-1.15417	0.0210754	-0.483701	0.323195	0.730977	-1.26419	-1.82551	1.66209	4.70417	0.671924	-3.88432	2.16011	-1.14345
Dacoc_001	8355159	0.292507	-0.783951	-0.509243	0.243054	1.24996	-1.39759	-2.3524	2.11428	2.46172	-0.911415	-2.14817	3.0324	0.00178048
Dacoc_001	8391542	2.199	0.762134	0.638647	-0.844474	0.547532	0.973669	0.019283	-0.85993	-0.625465	1.32705	2.15346	-1.57482	2.42853
Dacoc_001	8391710	-0.312279	0.0447693	0.238091	-0.104777	-0.841862	0.101592	-0.306873	-0.611424	2.35569	1.55872	-0.77023	1.17359	-0.153536
Dacoc_001	8397134	0.474102	-1.33381	-0.87141	0.970316	0.224014	-1.6346	-1.62827	-0.585518	0.923067	-0.463453	-0.910298	2.88015	-0.235147
Dacoc_001	8406581	1.30521	-1.32434	-0.952257	-0.497367	-0.369747	-0.243597	-0.0114212	-2.18208	1.17016	2.04178	1.66276	0.739042	1.93519
Dacoc_001	8453161	1.07323	-1.06731	-0.861142	0.487519	-0.158458	-0.809165	0.606077	-0.94574	1.07338	2.23161	0.873425	0.879516	0.912433
Dacoc_001	8576748	-0.238489	0.0404182	0.0384055	0.914922	0.496933	-0.445768	-0.829569	-0.717742	2.40847	1.34329	-2.05652	1.55835	-0.792115
Dacoc_001	8703644	2.40981	0.220711	0.147138	-0.64953	1.44809	-0.869927	0.879814	-0.652988	-1.72317	-1.74036	2.0898	0.339169	1.58671
Dacoc_001	8852540	0.250706	1.48937	1.2207	0.0997749	1.14799	0.1754	-1.74403	1.87261	-0.242026	-2.86392	-0.691736	0.246307	-0.35672
Dacoc_001	8981448	-1.00507	-0.152459	-0.400103	-0.0662608	1.23798	-0.324951	0.740535	1.77484	2.01311	0.212921	-3.48079	0.734548	-0.645292
Dacoc_001	9052935	-0.0564868	0.45884	0.185667	-0.440683	-0.790348	0.533173	0.482205	-1.03783	1.59462	2.00037	-0.461662	0.340639	-0.161021
Dacoc_001	9064822	-2.0349	-1.12371	-0.932097	1.10395	-1.64683	1.99444	1.52017	-3.70296	-0.634721	0.774365	0.265595	1.24695	0.207948
Dacoc_001	9072394	1.03262	0.0578786	0.194233	-1.19506	0.230927	-0.114843	0.0786592	-2.37991	-0.602372	-1.8877	3.33726	1.18312	0.688484
Dacoc_001	9072494	1.70704	-0.924879	0.62997	1.35133	1.63101	-1.20512	-1.64756	4.77256	-0.225001	-1.05834	-2.69292	-0.417471	0.00641482
Dacoc_001	9072520	0.458119	-0.21863	0.0361779	-0.817422	-0.198756	0.516278	0.135175	-1.52589	-1.39588	-1.20959	2.46613	1.00526	0.988983
Dacoc_001	9085442	-2.59803	0.338728	-0.558683	-0.0610607	-0.253512	1.1108	1.19784	-0.279439	0.433487	0.643061	-1.53661	-1.41198	-0.494517
Dacoc_001	9093874	-2.40409	-1.11731	-1.3714	1.18866	-0.0684617	0.382538	-0.186103	-1.54504	0.957331	1.18821	-1.65705	0.0754505	-0.856828
Dacoc_001	9102801	0.558207	-2.12825	-0.679973	2.00379	1.53365	-1.33376	-0.99089	1.08194	-1.9843	-1.84196	-0.452287	1.08311	0.787891
Dacoc_001	9222378	0.286425	-0.0559667	-0.289809	-0.148982	1.32347	-0.525365	-0.271215	-0.834998	1.21329	1.82261	-1.3688	2.02217	0.355321
Dacoc_001	9222414	-2.16502	-1.4533	-1.98129	1.75867	-2.1177	-0.87189	0.528674	-0.950112	-0.883686	-0.528863	0.48092	-2.03775	-0.782777
Dacoc_001	9233014	0.249056	1.71785	1.1236	-0.663443	2.09689	0.0889582	0.423968	0.0949292	0.983325	0.292057	-1.81714	1.11297	-0.66877
Dacoc_001	9279340	-0.151235	0.808068	1.06377	0.30543	0.555637	-0.661609	1.35499	0.44592	-3.01047	-1.64171	0.818268	-0.315724	-0.402258
Dacoc_001	9280901	-0.070878	-1.12368	-0.686753	0.230548	-0.0713443	-0.261169	-0.886109	-0.705221	2.35458	1.95087	-2.00118	1.93234	-0.163503
Dacoc_001	9358678	0.0504513	0.0426358	0.789805	0.517681	0.393112	-0.0960741	-0.416106	-1.29703	-0.558501	0.94274	-0.444736	2.14996	-0.203881
Dacoc_001	9368560	0.322318	0.443393	1.42989	-0.263211	-0.600212	-0.54872	-1.78283	0.129023	3.31241	1.05409	-1.84274	2.04809	-1.50291
Dacoc_001	9392165	-1.73977	0.631888	-0.102304	1.23446	0.491559	-1.21641	-0.0708963	0.124614	1.08354	1.20522	-2.37059	-0.359886	-2.17285
Dacoc_001	9392795	-1.82768	0.115522	-1.40869	1.67064	0.487096	-0.264696	1.32947	2.35635	-0.311689	0.974586	-2.56204	-4.6713	-0.620463
Dacoc_001	9443652	0.133687	1.31994	0.118747	0.151067	0.469434	0.54767	-0.0407666	1.47595	0.772884	-0.0930405	-0.0564278	-2.56876	0.792322
Dacoc_001	9490783	0.136177	2.16814	1.63387	-1.04676	0.955257	-0.249029	-1.86825	0.230648	2.80466	1.44489	-2.00813	1.89852	-1.89188
Dacoc_001	9508009	0.600039	-2.28801	-3.01925	1.28121	1.26032	-1.10084	0.714691	-0.43874	-0.28813	-0.994936	1.16444	0.308792	1.34212
Dacoc_001	9508074	1.87968	-1.09112	-0.318985	1.84296	1.76616	-1.42064	0.500101	-0.483813	-2.75787	-2.58623	2.02982	1.52827	0.795922
Dacoc_001	9508130	-0.0451914	-1.82657	-2.03071	0.0243203	-0.288693	-0.35256	1.2317	-0.629422	0.559361	0.219399	0.664052	-0.203036	1.38353
Dacoc_001	9525301	0.143144	0.668828	0.528087	-0.973935	-0.11655	0.401309	-0.261006	1.11708	-0.265561	-1.38968	0.855664	-2.5314	-0.162513
Dacoc_001	9634612	0.0303753	1.75268	0.969228	0.0678658	1.53765	-0.515431	-0.0475074	0.918223	-1.31561	-2.46031	-0.425723	1.01394	-1.22082
Dacoc_001	9738366	-0.401227	1.53551	0.738558	-1.45958	-0.0873427	0.400712	1.58158	1.19807	0.892543	1.24551	-0.946358	-2.34559	-0.0682688
Dacoc_001	9747732	0.369002	-0.509692	-0.30543	0.168391	0.0381745	0.29646	-0.253576	-1.04649	-1.42284	-1.33384	2.08068	0.411758	0.641304
Dacoc_001	9766808	0.398229	1.32426	1.3281	-1.37618	1.72192	0.570506	-2.08245	1.11346	1.37451	0.18979	-0.380745	1.00332	0.369188
Dacoc_001	9766949	0.0886714	1.81383	2.21965	-0.270221	1.71586	0.954274	-2.80054	0.647889	2.51449	0.611226	-3.20055	2.97942	-0.681145
Dacoc_001	9785383	1.03704	-0.485089	-0.556242	-0.271566	0.17436	0.0185569	-0.0121421	-1.17076	-1.15158	-0.874747	2.31938	1.23229	1.29088
Dacoc_001	9821966	0.556126	-0.0292682	0.530707	0.167616	0.489558	-0.808727	-1.61848	0.648786	2.00645	0.521938	-1.51454	1.6981	-0.462823
Dacoc_001	9837678	0.451566	1.22419	0.160008	-0.211563	0.665373	0.385699	0.127651	0.952785	-1.8153	-1.82762	2.27219	-2.32728	0.672083
Dacoc_001	9867942	0.448671	-0.409682	-0.674739	-0.725268	-1.02112	-0.0331222	0.543687	0.78588	-0.915532	-0.7383	1.25635	-2.06514	0.277594
Dacoc_001	9911369	2.11527	-1.64861	0.192261	1.45116	0.955501	-1.3668	-0.920174	0.828977	-1.54506	-1.97943	0.683189	0.246343	0.0540537
Dacoc_001	9955474	-0.0956505	0.45816	0.816451	-0.527107	-0.550306	1.17008	0.555408	-1.37831	1.61793	2.65497	-0.378263	-0.0923533	0.454636
Dacoc_001	9955501	1.53101	-0.356392	0.3258	-1.03844	0.733349	0.00722989	-0.520643	-1.10003	-1.15652	-1.22367	2.3396	0.796896	1.0051
Dacoc_001	9959003	-1.83284	0.839114	0.1721	0.626471	-0.221127	0.00267501	-0.217919	3.3413	0.78515	-0.38627	-2.40736	-2.50366	-1.33751
Dacoc_001	9959261	-0.539793	-0.0250212	-0.0855379	-0.999823	-0.542272	0.368661	1.11	-1.39188	2.43761	2.78115	-1.15994	0.67299	0.17069
Dacoc_001	9972756	-2.58337	0.327031	-1.61777	0.202288	-0.187277	-0.637921	1.30718	1.59574	0.467565	0.0974017	-1.78572	-1.96682	-0.661411
Dacoc_001	9985319	0.648948	0.30551	0.503288	0.321504	2.00972	-0.176114	-1.33254	2.36596	-2.77143	-3.88817	0.194659	-1.12488	0.368416
Dacoc_001	9991000	-0.46698	0.706832	-0.0407363	-0.38528	0.00168153	0.413624	0.155655	1.47566	-0.286988	-0.934786	0.0969482	-2.10961	0.147189
Dacoc_001	10010699	-1.30193	-0.142228	0.0665014	-0.502123	-1.57625	1.92175	0.167517	-2.17865	1.35743	3.18909	0.109014	0.171582	0.560052
Dacoc_001	10079139	-1.73308	-0.867847	-0.851823	0.954667	-3.64643	0.883953	0.937907	-0.498641	0.714804	1.30639	-0.0825883	-1.18395	-0.501375
Dacoc_001	10079166	-0.217973	-0.345907	0.140684	-0.450679	-1.43686	1.28601	-0.557376	-1.04502	2.144	1.51811	-0.280076	1.15773	0.223816
Dacoc_001	10093225	1.4279	-0.838104	-0.833673	0.425465	2.21075	-0.585818	-1.051	0.292288	-0.905641	-1.22827	0.0978902	1.24912	0.528497
Dacoc_001	10093239	-0.459399	0.367099	-0.0237474	-1.04224	-1.933	0.878456	1.10175	-1.79114	1.28361	2.43499	0.418534	0.663266	0.307627
Dacoc_001	10121438	0.317202	1.03269	0.106208	-0.642794	2.29379	-0.467159	-0.364249	0.986711	-1.05072	-0.861498	0.119784	-0.470141	0.620336
Dacoc_001	10177160	1.55411	-0.153577	-0.093409	-0.361509	-0.16201	-0.275931	-0.027664	-1.51091	0.785317	0.397989	0.514215	2.40983	0.789531
Dacoc_001	10289058	0.980886	0.839659	0.467846	0.584598	0.573232	-0.866339	-0.785255	-0.771702	2.14288	1.96399	-0.505358	1.28376	-0.147446
Dacoc_001	10352430	-1.1276	-0.0113106	0.541844	1.48373	-1.86104	1.13767	1.4376	-0.960042	-2.52215	0.740155	1.82105	-2.18078	-0.17481
Dacoc_001	10466941	-2.18326	-0.629222	-1.66606	-0.575714	-3.30787	0.235668	2.45282	-0.126174	2.30091	2.9442	-0.601876	-2.88101	-0.355487
Dacoc_001	10476589	-0.890794	0.62137	-0.167045	0.400906	-1.56196	1.09033	1.79079	-3.03764	-1.61046	1.18196	3.19759	-2.04495	-0.0123789
Dacoc_001	10476772	-2.92002	0.97302	-1.24345	0.318517	-0.452595	-0.265068	1.63483	1.64748	1.1177	0.597523	-2.45866	-2.53619	-0.855993
Dacoc_001	10582671	1.08715	0.944494	0.584488	-0.818341	1.30188	-0.929603	-0.916325	1.07643	2.87872	0.735334	-1.08792	0.876082	-0.377647
Dacoc_001	10582709	-1.14369	1.5056	1.78936	1.51102	0.886773	1.89393	-0.370552	1.3419	-1.27688	-0.137987	-2.61754	-0.0768812	-0.516905
Dacoc_001	10659080	-2.1374	1.04389	-0.750402	1.37476	0.115567	-1.24075	1.18958	1.89367	0.703537	0.390562	-1.99829	-2.56886	-1.47874
Dacoc_001	10659115	0.381201	0.941274	-0.542327	-0.193324	-0.266616	-0.82795	3.00599	-0.61292	-2.92993	-0.752907	2.3201	-2.35985	-0.0732665
Dacoc_001	10897063	-0.319289	-0.281046	-0.481273	-0.0727773	-1.05574	-0.317477	0.501701	1.424	-0.559315	-0.332555	0.548053	-2.5593	-0.131443
Dacoc_001	10913478	0.0568227	0.522676	0.559988	0.284532	-0.778635	0.726204	-0.262112	0.283101	-0.902225	0.346417	0.838933	-2.28243	0.0123651
Dacoc_001	10967862	-0.468059	-0.245836	-0.378114	-0.346143	-0.349278	0.295503	-0.176496	1.4489	0.381234	-0.241965	-0.409529	-2.16888	-0.150058
Dacoc_001	11034869	0.403643	0.79746	0.188711	-0.531126	0.583161	-1.18326	-0.590644	0.885192	2.3731	0.0310584	-0.818289	1.08492	-0.8262
Dacoc_001	11100486	-0.569031	1.0415	0.874237	-0.950475	-0.410317	1.36238	-0.737302	-0.497847	3.36456	2.56488	-1.9405	1.3293	-0.445635
Dacoc_001	11110870	2.16654	-0.660875	0.804104	-0.403359	0.325687	-0.0700028	-0.597807	-0.57402	-0.237763	-0.264179	1.4404	1.48249	0.739952
Dacoc_001	11113006	0.45189	0.426157	0.198618	0.491386	1.26669	-0.394449	0.424998	1.11569	-2.3988	-2.39551	1.08905	-1.51123	0.292264
Dacoc_001	11171777	-2.11219	0.66314	-0.614362	0.480436	0.691619	-1.02444	0.596231	1.68075	0.652811	-0.366089	-1.62341	-1.88463	-1.03554
Dacoc_001	11179730	-2.255	0.728721	-0.763443	0.308602	-0.331117	-0.0757994	0.718175	1.07345	0.575196	0.307061	-1.7518	-1.51878	-0.763577
Dacoc_001	11282550	0.503271	0.448417	0.1454	0.316545	2.30073	-0.85833	-1.17645	1.31476	-0.282819	-1.46618	-0.873013	1.55272	0.0348634
Dacoc_001	11283510	0.885071	-2.20162	-1.57089	1.05087	-0.270538	-1.05666	-0.414587	-1.46157	-0.817563	-0.871841	0.73518	2.13229	0.583192
Dacoc_001	11296776	2.22562	-0.204771	-0.431112	-0.177162	2.15134	-0.991842	-0.0632343	-0.510156	-2.36253	-2.19569	3.0885	1.52946	1.96281
Dacoc_001	11301872	1.41339	-2.59017	-1.7006	-0.935115	-0.49532	-0.430023	0.855803	-1.46822	0.0791696	1.31683	2.2546	0.889651	2.44264
Dacoc_001	11331534	1.73767	-1.27643	-0.383104	0.696375	2.49395	-2.24448	-1.33549	1.20757	-1.8877	-2.18823	-0.358683	2.36621	0.213961
Dacoc_001	11372569	0.965008	1.29458	1.49878	0.351139	0.13898	-0.0090499	-0.757605	-1.52555	2.12104	2.0833	0.189313	1.64527	-0.670311
Dacoc_001	11372844	0.410055	1.44949	1.06895	-1.24956	1.7956	0.237541	-2.25274	0.32888	2.48454	-0.327023	-1.67854	2.62428	-0.244464
Dacoc_001	11372862	-1.41231	1.04401	0.486125	-0.145502	-0.641321	-0.0379634	1.82709	-0.0679607	-0.339034	0.389864	-0.196033	-2.31077	-0.784511
Dacoc_001	11434257	-0.960554	-0.733534	0.445113	0.215092	-1.06878	0.970643	-0.47291	-0.473416	2.40358	1.36643	-3.04577	1.24619	-0.987986
Dacoc_001	11495559	0.675132	0.120904	0.429315	-1.66449	-1.27415	0.289591	-0.588119	-1.2229	3.87669	2.27067	-0.648132	0.960323	0.26323
Dacoc_001	11495562	-2.29677	0.76438	-0.641148	0.24456	-0.224511	0.260437	0.467776	1.84724	0.917116	0.320325	-1.97806	-2.07034	-0.771632
Dacoc_001	11500950	-2.50405	0.103891	-0.759586	2.68177	0.490816	-0.00454625	0.3405	2.36971	-3.0363	-1.27108	-1.9167	-2.51404	-1.75896
Dacoc_001	11528643	0.347026	0.572572	0.203687	0.465325	2.51751	-0.210354	-1.22103	1.4545	-1.08617	-1.68668	-0.990691	1.19672	-0.280861
Dacoc_001	11546972	0.981154	0.784971	1.14175	-1.2591	1.58274	1.31501	-0.615597	-0.207991	-0.564604	-0.704216	0.272117	2.53481	1.17895
Dacoc_001	11563623	0.6567	-0.507166	0.539646	-0.730745	-1.04652	0.84673	0.136059	-1.83781	-0.553536	-0.0200144	2.02847	1.1312	0.920645
Dacoc_001	11572554	1.58048	0.0536714	1.27728	-0.96132	-1.04167	0.759514	0.517607	-4.15122	-1.40317	1.16975	3.67045	2.09537	1.30745
Dacoc_001	11692314	-0.0565026	0.0748451	0.143682	-0.440754	-1.57967	1.3859	-0.211314	-1.26211	3.00986	2.96772	-1.03067	1.26742	-0.179524
Dacoc_001	11816328	-1.85851	-0.0154123	-1.02588	1.19579	-0.123531	-0.48602	0.617275	1.05007	1.64472	0.653293	-2.00861	-2.41403	-0.826017
Dacoc_001	11838532	-2.0267	0.437603	-0.592703	0.826162	0.0270316	-0.426757	0.426656	0.991624	0.97892	0.563727	-1.8696	-1.93891	-0.916065
Dacoc_001	11838592	-2.5127	-0.338785	-0.489914	0.768272	-0.570325	-0.558332	-0.750551	2.89346	2.77757	2.00417	-5.19795	-1.99854	-2.28624
Dacoc_001	11838627	-2.5208	0.833309	-0.560635	1.1075	0.62675	-1.21172	-0.844866	1.48923	2.84893	0.462211	-3.90224	-0.526984	-2.11535
Dacoc_001	11985581	-0.903914	1.23124	0.772766	1.37666	1.59999	0.288141	0.156665	3.04288	0.376039	-0.347633	-2.61974	-0.7652	-0.12843
Dacoc_001	12086601	1.05152	1.13583	0.672547	-0.0430119	1.92674	-2.50253	-1.90891	1.84302	1.85709	-0.811769	-1.40872	1.5703	-1.50232
Dacoc_001	12086627	2.69667	0.0656546	2.04437	-1.62975	-0.660966	1.22405	0.0830621	-2.03592	-2.1212	-1.26907	4.00913	1.49228	2.09136
Dacoc_001	12086796	-2.82868	0.0773749	-1.28481	3.25874	1.10872	-2.85816	-1.47931	3.78389	2.19059	0.352455	-5.39717	-1.01154	-3.43642
Dacoc_001	12087972	-4.22871	-1.56241	-2.42361	2.8649	-1.12376	-1.33135	0.647179	2.81147	1.18902	0.568967	-4.74604	-2.03701	-2.10457
Dacoc_001	12092248	-0.634817	-0.0273798	-0.569603	-2.22152	0.0840148	2.38927	0.948187	-1.6269	1.07102	2.34643	0.0837048	-0.195621	1.6346
Dacoc_001	12155863	-0.532165	-1.32618	-0.796439	1.53165	-1.72699	0.859251	1.81474	-3.27031	-2.72236	-0.0168866	1.75828	0.661319	0.535333
Dacoc_001	12178464	-1.32342	-0.480902	-0.10281	0.421672	-1.17831	1.14969	1.18153	-0.29301	-2.06132	-0.108134	0.0816868	-2.00204	0.280965
Dacoc_001	12184653	0.664522	0.496698	0.339394	-0.337194	0.977761	-1.56384	-1.54414	1.37934	2.32361	-0.0300925	-1.28633	1.57682	-0.898746
Dacoc_001	12206594	-1.92843	-0.453753	-0.566474	2.235	-0.0831625	-1.9924	-1.44491	2.99951	2.13043	0.472986	-4.86702	-0.508296	-2.55143
Dacoc_001	12209702	0.294325	0.380385	0.982949	-0.159123	-0.252707	-0.538201	-1.08017	-0.0634638	4.12281	2.2032	-2.07971	2.21157	-0.518675
Dacoc_001	12241186	-2.52425	0.171702	-1.38082	1.67721	0.259825	-0.453873	0.243709	1.90168	1.6865	0.953734	-2.89608	-2.77623	-1.44814
Dacoc_001	12241202	0.118528	-0.372208	-0.601326	-0.363627	0.272125	0.26941	0.512978	-1.16086	-2.29181	-0.215068	2.02253	-0.0379873	0.303486
Dacoc_001	12251809	0.560551	-0.193724	0.802179	-0.322071	0.164801	-0.445444	-1.1313	-0.790466	1.89352	0.180681	-0.98514	3.05938	0.0159581
Dacoc_001	12271843	1.65279	-0.412173	1.06254	-1.32236	-0.359159	1.08895	-0.296886	-2.78568	-0.215952	0.243419	2.06861	2.825	1.74889
Dacoc_001	12331332	1.34509	1.40039	1.07471	-1.16079	0.236282	-0.185585	0.0644789	-3.09161	-0.173208	1.58614	2.5878	1.31613	-0.197045
Dacoc_001	12331400	3.27411	-1.01334	0.706002	-0.9458	0.0770667	0.515628	-0.464287	-2.81542	-1.25286	-0.464789	4.12842	2.97305	2.5141
Dacoc_001	12333506	-0.944789	-2.48847	-1.32449	1.30514	-0.933754	-0.0204484	0.551202	-0.866823	-2.71643	-0.56208	0.534921	0.631589	0.429582
Dacoc_001	12333543	0.410793	0.607836	0.338724	-0.83375	0.878031	-0.693434	-1.27389	0.823015	2.80787	0.903309	-1.32944	1.4594	-0.307023
Dacoc_001	12432332	0.820187	0.73396	0.635277	-0.404373	0.111333	-0.960434	-0.987638	0.249485	2.02142	-0.128279	-0.206941	1.07598	-0.347411
Dacoc_001	12470214	-1.34374	0.504016	-0.253093	0.846088	0.23783	0.0311239	0.0715372	2.30633	1.09559	-0.191522	-1.59883	-2.76754	-0.82339
Dacoc_001	12483432	-0.0698908	0.231748	-0.0472472	-0.226959	1.68221	0.178456	0.453137	0.201072	-2.04595	-1.0643	0.0134765	0.132039	0.427529
Dacoc_001	12487750	-0.891132	-1.07902	-0.452806	1.17547	-0.708662	1.3684	0.954805	-0.823039	-3.86654	-0.613937	1.06372	-2.54237	0.397863
Dacoc_001	12488575	-0.00149369	-0.368932	0.138486	-0.42725	1.29526	0.969182	-0.270315	0.212548	-2.2582	-1.46393	0.0218439	-0.299198	0.589436
Dacoc_001	12497574	0.298782	0.973623	0.717914	-0.255384	0.434137	-1.74496	-1.07747	0.668554	2.96133	0.341663	-1.25789	1.96782	-1.13661
Dacoc_001	12520873	1.17446	-0.299822	0.000580688	-0.685216	-0.0649649	-0.0583962	0.560312	-0.836599	-1.06371	-0.942556	2.13748	0.444119	1.53684
Dacoc_001	12668022	-1.64361	0.730496	-0.327237	1.0687	-0.552331	-0.409131	0.647494	0.119748	2.16098	1.87097	-1.9058	-3.02331	-2.09395
Dacoc_001	12719309	-0.260586	-1.52409	-1.00803	-0.442185	0.641641	-0.151963	0.802971	-1.27114	-2.76208	-1.31953	1.44934	0.887355	0.824322
Dacoc_001	12802152	-2.57062	0.473567	-0.610091	1.16758	-0.118443	-0.359074	0.13949	1.0359	0.628553	0.496311	-2.47961	-2.09179	-1.70015
Dacoc_001	12825007	-0.437276	-0.32598	0.0493927	0.145444	-0.673023	0.000300667	-1.07947	0.0787897	2.30506	0.714839	-1.03942	1.13246	-0.305739
Dacoc_001	12901407	0.0160842	-0.306248	0.0805656	-0.247074	2.19096	-0.495651	-1.7919	2.28664	0.252645	-1.5956	-2.09624	2.06129	-0.00281848
Dacoc_001	12910437	0.158749	1.33114	0.0422695	-1.54266	1.65735	-0.534878	-1.29605	3.32428	3.04386	-0.351447	-2.34214	-0.204166	-0.113581
Dacoc_001	12944003	0.884334	-0.933262	0.825352	-0.543842	1.02038	-0.178004	-2.0355	1.04691	2.35666	0.63402	-0.817009	1.97209	1.11713
Dacoc_001	12967089	-0.974519	1.1744	0.280302	0.164805	0.475647	-0.618572	0.113544	3.45985	0.84006	0.272649	-2.4943	-2.66543	-1.1705
Dacoc_001	13026689	0.716887	-0.0876405	0.193442	0.0987148	2.09687	-1.84038	-2.10182	2.57217	0.594035	-2.02692	-1.20424	1.64796	-0.405488
Dacoc_001	13041366	0.109171	0.000585859	1.07325	-0.62348	2.50826	-0.662	-2.13827	2.03579	1.39053	-0.601579	-2.54317	2.58527	-0.0871798
Dacoc_001	13045120	-1.86308	-0.0111053	-1.4329	-0.278985	-0.567821	-0.468775	1.84622	0.690925	0.103349	0.167778	-0.594399	-2.03517	-0.861596
Dacoc_001	13051024	-0.209061	0.201276	0.574772	-1.112	1.47797	-0.904417	-2.11719	1.75208	2.56606	-0.204761	-3.03501	2.55713	-1.19027
Dacoc_001	13065068	1.26735	-0.044542	-0.376894	-0.0228779	0.765528	-0.858253	-0.912553	-0.279132	-1.33763	-0.766306	2.42691	0.675359	0.950538
Dacoc_001	13065182	-1.3068	1.76702	0.401088	0.229111	-0.230446	0.200421	0.910814	0.128074	3.24772	3.31006	-2.20844	-2.9365	-1.555
Dacoc_001	13066952	0.0338966	0.272119	1.45161	-0.50423	2.11697	-0.151409	-1.13189	1.22783	0.727087	-0.203499	-1.65985	1.87321	-0.256264
Dacoc_001	13067038	-1.79355	1.12004	-0.100573	0.616238	1.53674	0.489271	-0.457656	1.60232	1.91628	0.614816	-2.96815	-0.442173	-1.1737
Dacoc_001	13096755	-2.26137	0.382992	-1.11192	0.0488641	-0.507426	0.214206	1.82755	2.1646	0.896814	0.421047	-1.78809	-2.39833	-0.0991649
Dacoc_001	13112611	-1.74906	0.617318	-0.696511	-0.0607716	-0.528274	0.0304188	1.74631	1.81221	0.682754	0.24206	-1.484	-2.01592	-0.0282161
Dacoc_001	13155875	-3.51299	0.663661	-1.40015	0.901406	-0.135661	-0.506642	1.72809	2.21761	1.4961	0.747489	-3.09835	-3.43509	-1.37272
Dacoc_001	13155940	-0.234771	1.1228	0.323194	-0.965232	0.516775	0.826717	-1.04947	0.889634	2.49359	0.52611	-1.60358	0.310282	-0.0998268
Dacoc_001	13158875	-0.612779	-1.61185	-0.213412	0.247834	-2.15236	1.85344	0.0577948	-2.54803	-0.0197952	0.769385	0.809564	1.90647	0.997174
Dacoc_001	13168373	0.0866229	-0.625863	-0.177051	0.582195	-1.54629	1.30835	0.53806	-1.44882	1.88562	2.65638	-0.48796	0.354641	0.382643
Dacoc_001	13247341	2.44553	-1.68326	0.823953	0.583372	-1.08507	0.897488	-1.3652	-1.57306	-2.28593	-0.919824	2.64572	0.220951	0.511701
Dacoc_001	13281832	-2.40556	3.1267	0.786954	-0.913104	0.585799	1.69297	0.498521	1.63482	0.696443	1.7212	-1.68404	-3.03294	0.0826564
Dacoc_001	13284393	-2.70869	1.20372	-0.612372	0.150071	-0.0545631	-0.168908	0.0237699	3.6176	2.55438	0.928884	-4.04609	-4.23634	-1.83435
Dacoc_001	13292528	0.213945	-0.108509	-0.0653508	-0.300917	0.0300988	-0.168145	-1.17162	0.335573	2.10795	0.828415	-0.825707	1.31052	-0.0331263
Dacoc_001	13316424	0.27178	-0.02554	-1.07694	-0.701045	-0.732109	0.156476	1.15428	0.524048	0.378716	-0.928249	0.899251	-2.04101	0.959072
Dacoc_001	13328386	0.00419173	0.666816	-0.0907323	0.0701598	-0.393843	1.38802	1.32132	-0.225856	-2.38966	-1.61246	1.89323	-2.46203	1.10321
Dacoc_001	13332173	-0.222006	-0.518039	-1.26469	-0.608592	-1.2423	0.244153	2.07214	0.804188	0.731414	-0.34443	0.344767	-2.16259	0.941155
Dacoc_001	13378271	2.6242	-0.46723	1.48023	-0.744569	0.802467	-0.426227	-3.41589	1.54597	0.870676	-1.59455	-0.487812	2.47361	-0.386717
Dacoc_001	13378343	-2.64991	0.667382	-1.15176	0.164695	-0.702158	-0.243131	1.93062	0.442463	0.395609	0.18685	-1.04669	-2.01716	-0.658674
Dacoc_001	13418431	2.0932	-1.06923	0.688438	-0.238021	-0.748601	0.663476	-0.372321	-1.53811	-0.865017	0.494947	1.49318	1.22553	0.795938
Dacoc_001	13422379	0.0328186	-0.591001	-0.0503104	-0.322519	-0.809427	-0.537622	-0.656036	-0.59163	2.53283	2.04763	-0.350204	1.40579	0.127635
Dacoc_001	13483641	0.863971	0.644956	1.39452	0.382071	1.61971	0.285098	-2.625	0.217402	0.81442	-0.240036	-0.903991	2.89406	0.209136
Dacoc_001	13487438	-1.69423	2.15101	-0.131848	-0.775628	-0.453257	2.03466	2.08889	-0.215373	0.865841	0.661004	0.0232341	-3.03885	0.208894
Dacoc_001	13513635	-0.637425	-0.991698	0.484653	-1.04775	-0.547401	2.82192	0.379485	-2.6389	-0.408188	0.715688	0.574875	2.35355	1.43763
Dacoc_001	13581068	-0.922474	-0.235956	0.689227	0.238371	0.353362	0.816135	-1.27861	0.395271	1.08427	0.262705	-1.88391	2.15323	-0.0254093
Dacoc_001	13585240	1.40232	-0.949589	0.184162	-0.545397	-0.137895	-0.520269	-0.472897	-1.8053	-1.67794	-1.70154	2.73329	1.20198	0.149979
Dacoc_001	13608199	0.155443	0.0989027	1.30101	0.725318	0.928498	1.01228	-2.49493	0.331367	0.701519	1.06103	-2.27585	1.54794	-0.91315
Dacoc_001	13624177	0.586072	-0.211729	-0.0514349	0.49257	0.746032	-0.656756	0.774879	-0.832042	-2.042	-0.109764	1.03873	-0.34412	-0.107815
Dacoc_001	13626128	0.234999	-0.189462	0.484231	0.720203	1.18193	-0.502993	-1.68225	-0.342386	0.933068	0.522314	-1.57943	2.29624	-0.660676
Dacoc_001	13652014	0.401655	0.380952	0.630604	-0.0357437	-0.660865	0.610453	-0.707263	0.239927	2.58121	1.15849	-0.46843	-0.0245185	0.370289
Dacoc_001	13695359	0.0699784	0.331495	0.152889	-0.449247	-0.594309	0.292735	-0.0752962	-0.407272	2.09128	1.54653	-0.728531	0.945396	-0.236595
Dacoc_001	13730907	-2.1814e-05	0.501226	0.527605	-0.298574	-0.954995	0.042173	-0.135647	-1.05652	2.03802	1.91688	-0.63796	1.06961	-0.568056
Dacoc_001	13778675	-0.519052	-1.05498	-1.90001	0.997341	-0.309332	-1.50356	1.39147	2.04031	-0.102213	0.14051	-0.169837	-2.96905	-0.386785
Dacoc_001	13778729	-0.586313	-0.288763	-0.70834	1.3827	0.588881	-1.76233	0.336693	2.58386	-0.30842	-0.522635	-1.91684	-1.70053	-1.51815
Dacoc_001	13847452	-1.01658	0.105199	0.697101	0.436854	-0.143919	0.350313	-0.812777	0.154525	0.542039	-0.324983	-1.20729	2.18284	-0.476829
Dacoc_001	13848771	-0.190437	1.36704	1.94802	0.105665	1.00252	0.869683	-2.0602	0.510777	1.57337	0.7495	-2.42628	1.1409	-1.44372
Dacoc_001	13888504	0.163055	-0.0842316	0.605273	-1.31164	-0.167246	0.870084	0.193914	-1.35358	1.57789	2.62593	-0.591414	-0.0763091	0.136187
Dacoc_001	13932425	-1.42988	0.764929	-0.287525	0.0465043	-0.0975005	-0.85314	0.116771	2.34865	1.06797	0.1048	-1.47378	-1.66462	-0.879764
Dacoc_001	13943396	0.539958	-1.15821	-0.386384	-0.415242	0.786023	-0.599357	-2.32756	1.01509	2.71809	0.060467	-0.954914	1.39253	1.05582
Dacoc_001	13943456	0.944876	-1.47456	-0.427874	-1.44622	0.393232	-0.654067	-1.84642	-0.330634	2.15448	-0.459246	0.70721	1.7309	2.06034
Dacoc_001	14043808	0.198512	-2.406	-0.206249	0.281461	0.287159	-1.24944	-0.832709	-0.368849	-0.198402	1.10131	-1.00904	2.79966	0.00831758
Dacoc_001	14068622	-0.115946	-0.86287	-1.05863	0.470997	2.10147	-0.29451	0.417811	0.383544	-2.65207	-0.950995	-0.223329	1.20608	0.291139
Dacoc_001	14068734	-0.230299	-1.4281	-1.06538	-0.328165	2.20576	-1.25746	-1.68714	2.50988	-0.263101	-2.00325	-2.2538	2.56189	-0.162771
Dacoc_001	14125571	0.586924	-2.06902	-1.48231	-0.290822	0.959955	0.435117	-0.895683	0.145561	0.134607	-0.886908	-0.192357	2.01063	1.69212
Dacoc_001	14162836	0.283649	1.19627	1.0362	-1.73571	1.00736	0.157145	-2.47711	1.98564	2.05448	-1.39948	-1.7152	1.63647	-1.04402
Dacoc_001	14176900	0.246821	0.273167	0.128506	-1.30479	1.74932	-0.516447	-3.18085	3.90063	1.61651	-4.30294	-2.24829	1.89744	0.0235855
Dacoc_001	14194018	-1.77221	1.36475	-0.87347	-0.125419	0.444202	-0.682962	1.93551	2.11004	2.2079	1.04519	-2.11015	-2.63121	-0.647496
Dacoc_001	14219222	0.155687	2.17201	1.8395	0.548162	-0.496876	0.498538	0.322038	-1.77727	0.684464	1.98045	0.278376	-0.176651	-0.786742
Dacoc_001	14219225	1.23135	-0.239294	0.29494	-0.256433	0.919311	-0.0316417	-2.74758	1.32835	0.760895	-2.29979	-0.397949	1.74768	-0.0407211
Dacoc_001	14286974	-2.64166	1.49626	-0.976533	0.0130159	-0.321911	-0.949063	2.17404	2.43123	1.63106	0.699314	-2.65287	-2.6882	-1.04518
Dacoc_001	14339275	-0.244986	-2.04533	-0.870068	0.0590831	0.0061359	0.0474806	-1.77985	0.395706	0.302942	-0.779842	-1.31721	3.67933	0.699244
Dacoc_001	14356936	-0.313244	-0.715478	0.673732	0.381946	-0.313571	-0.57196	-1.43187	-0.0646951	0.999153	-0.111848	-1.63246	2.25902	-0.314358
Dacoc_001	14366169	-0.153214	-1.02226	-0.974509	-0.231127	-0.662474	0.530789	2.01331	-1.29584	-0.36287	1.28346	0.553513	-0.413916	0.615127
Dacoc_001	14368335	0.294054	-0.800233	0.47259	0.17741	0.929318	-0.243678	-1.95688	-0.602413	-2.24375	-1.11857	0.564666	3.52904	0.0215615
Dacoc_001	14394782	0.00862612	0.114781	1.40076	-0.125749	0.929149	0.478653	-2.60763	1.20057	2.81542	0.459687	-3.17815	2.90944	-0.399939
Dacoc_001	14467035	0.00699104	-2.20358	-1.6178	0.321211	-0.274567	0.616552	0.917493	-1.67803	0.0136909	1.46973	-0.737195	0.835389	1.07983
Dacoc_001	14521090	0.0983198	0.374378	-0.0529766	-1.23812	-0.300766	0.152256	1.07297	-1.10304	1.74776	2.70718	-0.496411	-0.223557	-0.249856
Dacoc_001	14552338	0.168785	-1.07628	-0.760778	-0.56643	-0.496483	-0.0165845	-0.688762	-0.108485	2.2957	1.93407	-0.641868	1.2861	0.642024
Dacoc_001	14552411	0.182527	0.827656	0.677439	0.567138	0.12196	-0.328079	0.6038	-0.684849	-2.06221	-0.799573	1.52233	-0.290082	-0.558904
Dacoc_001	14552782	-0.532991	1.21426	-0.446278	-0.505992	0.485702	-0.248303	-0.228458	1.42132	2.89438	1.36846	-2.25769	-0.580408	-0.518157
Dacoc_001	14567333	-0.720753	1.40194	0.133166	0.172957	0.734277	-0.627023	-1.15129	1.85731	2.21065	-0.0711367	-2.99843	0.457656	-0.898871
Dacoc_001	14770343	0.456803	0.391686	0.762992	-0.760514	-0.350318	2.10711	-0.858334	-1.56403	-0.115258	0.0354149	1.5681	0.563593	1.20375
Dacoc_001	14770780	0.186516	0.764056	-0.0886761	0.219756	-0.0142484	0.151037	0.725859	0.972209	-2.60754	-2.00168	2.3431	-1.92441	0.745324
Dacoc_001	14803444	-1.69322	-1.70191	-2.45499	0.445301	-0.922531	-1.37484	0.880228	0.312207	1.26409	-0.420114	-1.70835	0.147023	-0.627583
Dacoc_001	14841064	0.653026	0.193724	-0.381061	1.31715	0.656318	-2.76373	-0.216759	0.799517	1.90819	0.30047	-0.794364	0.266822	-1.05042
Dacoc_001	15052464	0.65198	0.1302	0.0236255	0.460323	1.72158	-0.207751	0.171187	0.204399	-2.90034	-2.30789	0.814154	0.682723	0.282576
Dacoc_001	15113129	0.563012	0.927659	0.653641	-0.526488	0.850872	-0.0870273	-0.190324	-0.0275179	2.08533	1.24359	-0.702873	0.264516	-0.327762
Dacoc_001	15218642	-0.171848	-0.2739	-0.264427	1.21919	0.256883	-0.192957	0.570286	1.72867	-1.50546	-1.44468	-0.059028	-2.18503	0.14628
Dacoc_001	15238981	-0.457069	-0.282906	0.211684	-0.894512	-1.15479	0.374457	0.0547885	-1.14284	1.42955	2.20078	-0.24289	0.282695	0.0140659
Dacoc_001	15263386	0.0178525	0.0252199	0.513561	-0.953464	-0.985335	0.141717	0.0572902	-1.62372	3.17025	3.80078	-0.460731	1.11107	0.294749
Dacoc_001	15269787	0.224745	0.137878	0.446541	-1.32493	0.0805131	0.0209956	-1.04247	-0.371064	3.53934	2.82859	-0.985094	1.68321	0.525485
Dacoc_001	15328244	1.48967	0.237914	1.34174	-0.288351	0.174002	0.262476	-1.2081	2.45437	0.164085	-0.0590546	-0.841399	-0.54187	-0.399604
Dacoc_001	15399983	-0.491699	-2.48337	-2.72622	0.0324103	-0.386522	-1.0144	1.00779	-1.75464	-3.0056	-1.38649	2.05232	-0.887109	0.667411
Dacoc_001	15400128	-0.0922742	-2.12105	-2.17231	0.0745246	-0.831551	-0.813126	1.03498	-1.34623	-1.62908	0.514154	1.44644	-0.728993	0.458216
Dacoc_001	15407405	1.62084	-0.191862	-0.890605	-0.731316	-0.0360745	-0.651124	0.455158	-0.560365	-2.38561	-1.44073	3.29853	-1.15711	0.402283
Dacoc_001	15423674	-1.08401	1.00118	-1.21163	1.13238	3.0174	-2.75721	0.541332	2.86352	-1.18738	-2.48688	-2.1907	0.0567014	-1.48697
Dacoc_001	15491067	0.171969	0.738434	0.349643	-0.0840598	-0.914247	0.163755	0.24004	0.356998	-0.814096	-1.43585	1.77897	-2.18603	-0.226182
Dacoc_001	15510055	0.119612	0.791905	0.930014	-0.383273	1.4085	-1.0556	-2.65233	1.2768	2.05904	-0.183776	-1.52787	2.09441	-0.42048
Dacoc_001	15563823	1.67891	1.19166	0.778188	-0.648725	0.130565	1.76588	0.379	-2.33067	-1.61528	-1.13301	3.78605	-0.109247	0.151972
Dacoc_001	15577523	0.991044	-0.968648	0.052822	-0.15863	-0.0270019	0.255958	0.884403	-0.999453	-3.33064	0.0494811	2.08066	-0.590185	1.15449
Dacoc_001	15726240	-0.47821	0.382633	0.24626	-1.12901	-1.47612	1.01925	-0.298847	-1.03804	2.58219	0.562768	-1.36658	0.658377	-0.785115
Dacoc_001	15769651	0.298856	1.10323	1.1805	-0.493045	0.782851	-0.166162	-0.194849	-0.802245	1.3675	2.33804	-0.179629	1.02297	-0.489833
Dacoc_001	15776529	0.978157	2.66735	2.25093	-0.558554	1.33015	-1.07015	-1.09282	1.15522	-0.362809	0.00266437	0.114512	-0.142457	-1.22474
Dacoc_001	15843090	-0.272806	-0.280439	-1.0554	-0.00129784	-1.2411	-1.66881	1.22361	-1.68804	1.16694	2.16832	0.196152	0.329224	-1.38963
Dacoc_001	15919866	-0.0198383	-1.50788	-0.984186	0.754768	-2.78346	0.45011	2.26058	-2.87457	-0.581279	1.95204	2.36121	0.0215721	0.996808
Dacoc_001	15931870	0.694276	-2.27847	-1.44186	0.208491	-0.263132	-0.246207	-0.549177	-2.14727	1.26152	0.941752	0.253271	2.82428	1.24665
Dacoc_001	15931893	0.386977	-0.266778	-0.184237	0.156346	2.33129	0.317819	-0.378083	-0.566958	-2.13304	-1.85863	0.365068	1.86475	0.729636
Dacoc_001	15981129	0.594812	-1.45245	-0.787676	0.286254	-0.0781388	-2.08836	-0.183183	0.759104	-0.127048	-1.76824	0.270476	3.05308	0.0592927
Dacoc_001	15998561	-0.218415	0.536091	0.989458	-0.305886	0.564734	2.28817	0.326916	0.0943101	-0.0825369	0.455292	-0.24349	-0.953557	0.959973
Dacoc_001	16115391	-0.471582	1.60432	1.04169	-0.335255	-2.18504	2.01727	1.23982	-0.934975	3.16443	2.80639	-0.757424	-2.29219	-0.932719
Dacoc_001	16125640	0.734067	0.067896	0.0951718	-0.475356	1.90023	-1.20541	-2.09239	1.93788	0.770223	-1.04665	-0.581482	1.09023	0.263271
Dacoc_001	16179840	-0.0117241	-1.41928	-0.473792	1.05455	-1.60314	0.704865	0.105032	-1.31928	1.63707	2.35378	-0.328045	0.628129	0.679417
Dacoc_001	16180984	0.501174	0.460837	0.72962	-1.5948	-0.281469	0.779212	-0.410787	1.34777	0.448397	-0.504076	0.047274	-2.14991	0.15337
Dacoc_001	16205474	2.74084	-1.57655	0.614861	0.458358	0.283525	-1.13424	-1.6859	-1.24579	-1.27861	-1.01529	2.59493	1.82303	1.37468
Dacoc_001	16207580	-0.848103	-0.119269	0.387124	-0.891684	-1.68585	2.28671	0.630051	-1.66958	1.74743	2.82061	-0.130406	0.309686	0.844984
Dacoc_001	16245278	-0.633448	0.045796	0.382885	-0.193651	0.553358	-0.0913036	-0.502123	1.03162	-0.0485217	-1.07964	-2.13792	1.30464	-0.695812
Dacoc_001	16245338	0.575267	0.0481513	-0.551407	1.19766	0.0135274	0.888316	1.02385	-2.47426	-2.36622	0.59969	2.88612	-0.539089	0.770131
Dacoc_001	16245374	0.309027	-0.107806	0.637603	-0.767032	0.402386	-1.55204	-1.72854	1.64356	2.02136	-0.249233	-2.32819	2.20708	-0.587982
Dacoc_001	16284278	-0.179685	-0.313237	-0.345697	0.633661	0.36344	-0.909336	-0.0411224	-1.02513	-2.03244	-0.968531	0.795316	1.90472	-0.594554
Dacoc_001	16297362	-1.81703	0.130591	-0.914473	0.309307	-0.149878	-0.0299664	1.02543	1.09191	0.624537	0.25001	-1.27642	-2.15894	-0.592042
Dacoc_001	16301075	-2.51052	0.267616	-1.20474	1.06363	-0.051716	-0.208358	0.304025	0.534568	1.15787	0.416495	-1.88923	-1.94227	-1.3628
Dacoc_001	16560271	-0.741057	-1.17771	-1.29537	-0.149658	-0.640605	0.230039	2.25217	-1.20158	0.249229	1.68555	-0.51601	-0.273943	0.571382
Dacoc_001	16576833	0.869945	0.667559	1.16995	1.07756	0.696729	0.121769	-0.834748	-1.10723	1.02818	0.588494	-0.233959	2.94462	0.399558
Dacoc_001	16591137	-0.592395	-0.0642657	0.151117	-0.827709	-1.19199	1.90626	0.474245	-1.04084	1.12952	2.0277	0.0201444	0.0787261	0.880425
Dacoc_001	16703405	-0.546184	-1.64375	-0.562191	0.895001	0.73112	-0.199629	0.124569	1.71291	-0.782679	-1.55972	-2.21478	1.05886	0.524538
Dacoc_001	16723829	-1.46145	1.03097	0.42005	0.316177	0.0509904	-0.300481	0.299224	1.59517	-0.12299	-0.3641	-1.07597	-2.08993	-1.10624
Dacoc_001	16780698	-0.411581	0.887316	0.166578	-0.419593	0.0774243	1.09149	0.528291	2.19068	0.214831	0.0737843	-0.65974	-2.766	0.192833
Dacoc_001	16791048	0.00253501	1.48122	0.577841	-0.954186	0.822546	1.09273	-0.386865	1.06333	-1.02456	-1.32799	1.05835	-2.72492	-0.0255037
Dacoc_001	16813636	1.84952	-0.0797064	1.02918	0.38851	-0.5299	0.197965	1.70817	-1.83336	-2.6313	0.836884	1.86255	0.935275	1.17772
Dacoc_001	16819427	2.21097	0.505736	1.49862	0.0957014	-0.854916	-0.760915	-1.22561	-1.2553	1.02444	1.37241	1.59697	1.08288	-0.506283
Dacoc_001	16883136	-1.54709	-0.636582	-2.08076	-0.304076	-0.981144	0.994586	0.850376	-1.72668	-1.17086	1.02644	1.61417	-0.809631	1.09982
Dacoc_001	16883320	0.734427	0.728523	0.90373	-0.19217	0.215215	-0.582166	-0.593213	-0.205651	3.42369	2.24943	-1.37297	1.26633	-0.819318
Dacoc_001	17003753	-0.0466159	-0.839689	-0.549562	0.781169	-0.00135382	-0.698682	0.235615	-1.66972	0.112176	1.02788	-0.286804	2.11171	-0.167277
Dacoc_001	17024234	-0.651378	0.0291513	-0.791619	0.169386	0.00344913	-1.01722	0.486143	1.61255	0.80902	0.410048	-1.27035	-2.00177	-0.938677
Dacoc_001	17105932	0.283937	1.15255	0.62037	-0.391935	0.239275	-0.613216	-2.29423	0.940262	2.60083	0.519493	-1.42329	1.91599	-1.62071
Dacoc_001	17130848	-0.385393	0.369302	0.376695	-0.661746	-0.15769	1.74459	0.785987	-1.26577	0.0647932	2.28364	0.319461	-0.811508	0.370005
Dacoc_001	17131036	-1.51482	0.654169	-0.25078	0.0154866	-0.569668	0.307649	0.943069	2.10919	0.982012	0.394967	-1.82213	-2.14954	-0.404116
Dacoc_001	17198039	-0.359729	-0.633165	-0.955997	-0.504205	-0.366955	-0.209096	-1.62417	-0.810085	4.75715	3.28904	-1.94087	1.14991	-0.336986
Dacoc_001	17215689	1.93963	1.42296	1.7683	-1.98398	0.555915	0.881617	-0.217028	-0.870428	-2.10261	-0.827095	3.12558	0.221019	1.24381
Dacoc_001	17304712	-1.74097	3.03741	0.741782	1.29488	0.579475	-1.64261	-0.12815	2.26769	2.25078	1.87646	-2.50242	-1.37181	-3.35099
Dacoc_001	17304721	-2.06778	0.877373	-0.269706	0.877336	-0.268799	-0.78459	1.24216	2.89655	1.4852	0.710889	-3.05985	-2.95175	-1.88227
Dacoc_001	17318812	1.28021	-0.194529	0.177188	-1.32141	0.39579	0.685238	1.23027	-2.08555	-3.85251	-1.52853	3.59871	1.21283	1.21409
Dacoc_001	17326888	0.745157	0.369731	0.202927	-0.540927	2.00847	-1.68825	-2.61647	2.53583	1.33973	-1.4028	-0.845801	1.72355	-0.170858
Dacoc_001	17326952	-1.16546	-2.26896	-2.65445	0.363432	0.19143	0.918908	0.324731	-1.42407	-3.15217	-0.825144	0.3569	0.238705	1.06521
Dacoc_001	17329219	-1.68386	1.58351	0.429573	0.670028	-0.739754	0.217554	0.101109	2.45872	1.8832	0.549907	-2.94218	-3.35359	-1.4736
Dacoc_001	17331928	0.247761	-0.193665	0.422812	0.673083	-1.0116	-0.250655	-0.0466905	1.0851	0.790384	-0.630684	-0.233696	-2.57199	-0.0933389
Dacoc_001	17370874	0.861431	0.382659	0.19034	-0.308279	1.86432	-1.99548	-2.1476	1.95416	1.38742	-1.54878	-0.615439	1.29529	-0.533868
Dacoc_001	17402086	-0.719407	0.994893	0.520363	1.27333	0.873062	0.432331	1.48757	0.667063	-2.82311	-1.58915	0.118905	-2.25135	-0.367447
Dacoc_001	17536481	-0.194303	-1.115	-0.653123	0.537302	-0.388227	0.620813	1.06072	-2.60951	0.645279	2.07468	-0.522338	1.42959	0.291323
Dacoc_001	17587663	-0.140158	1.77382	0.384838	-0.275564	-1.13959	1.2778	1.66133	-3.36524	2.8526	3.6859	0.4709	-0.714151	-0.137004
Dacoc_001	17665226	1.44803	0.107853	0.684181	-1.28773	-0.691799	1.18598	-0.26452	-0.896365	-0.864036	-0.677701	2.72183	1.17196	1.96017
Dacoc_001	17674707	0.329924	-0.0917844	-0.00837357	-0.534235	1.38327	-1.97428	-2.23845	2.18042	0.330939	-1.28139	-0.805766	1.19461	-0.951556
Dacoc_001	17688529	-0.660457	-1.18134	-0.415484	0.427156	-1.92707	0.866474	2.04686	-1.12166	-0.894219	1.20289	0.316314	-0.483006	0.494389
Dacoc_001	17784073	0.00095716	-0.0315543	0.41674	-0.237718	-0.533851	0.242186	-0.128093	-0.346425	2.29806	1.51381	-0.956756	1.29832	0.321515
Dacoc_001	17832386	-0.00393968	-1.14417	-1.03019	-0.401994	0.422082	-0.304134	-0.135861	0.948413	-2.15189	-1.4816	1.19597	-1.54095	0.605417
Dacoc_001	17935533	1.75221	-0.0888552	0.113497	-0.216825	0.645609	-0.596363	-0.0907935	-0.737316	-0.872299	-0.958639	2.14749	0.959776	0.853327
Dacoc_001	18282415	-0.785755	-1.43606	-0.88215	0.253492	-1.03632	1.89055	0.843513	-2.54605	0.526054	3.11394	-1.07867	0.39949	0.749886
Dacoc_001	18316477	0.275749	1.43183	0.939603	-0.344694	0.212716	0.179943	-0.0374196	1.12875	-0.619452	-2.05722	1.22611	-2.05797	-0.256027
Dacoc_001	18392634	1.38584	-0.361224	0.161337	-0.461941	-1.01365	-0.454017	-0.244399	-2.20894	-1.24799	-1.15054	3.26897	0.652009	0.862392
Dacoc_001	18401202	2.26971	0.898592	2.00855	-1.24868	-1.23424	0.12146	-2.16457	-1.72973	1.71578	-0.438074	2.76193	2.58988	0.994932
Dacoc_001	18401396	1.80318	0.374217	0.923853	-0.497482	-0.883162	0.155377	-0.611997	-1.90774	-0.885305	-1.20033	3.10385	0.828775	1.24265
Dacoc_001	18401609	0.266231	-0.674486	-0.10751	0.76765	-0.381102	0.44014	0.946979	-1.42306	-2.04773	-0.174166	1.33057	0.0895146	0.285335
Dacoc_001	18474853	0.363872	0.234744	-0.31341	0.605088	0.658582	-0.722416	0.638094	0.545031	-2.70671	-1.69742	1.57298	-0.928505	-0.818345
Dacoc_001	18510772	-0.784396	-0.497499	0.210343	-0.287914	-2.075	1.78496	0.146807	-1.88553	2.27743	2.90385	-0.370665	0.743146	0.651461
Dacoc_001	18541980	0.966304	0.829422	1.09227	-0.717241	2.55975	-1.80318	-2.54152	2.17582	1.17885	-1.00285	-0.967155	1.13809	-0.339494
Dacoc_001	18578295	-0.482091	0.687545	0.705103	-0.23122	-0.614826	0.792395	0.0278679	1.16157	-1.01262	-1.45346	0.841007	-2.36012	0.110907
Dacoc_001	18608468	0.847143	0.0616177	-0.226828	-0.162681	1.882	-1.8584	-2.20908	2.06809	1.33435	-1.44149	-0.700346	1.23634	-0.25407
Dacoc_001	18628444	0.421852	-0.265309	-0.551688	-0.474844	0.354152	0.488973	-0.531962	-1.5147	-1.18688	-1.29612	2.50387	0.851101	1.56678
Dacoc_001	18628546	0.300839	0.812428	0.357847	-0.246523	1.08753	-2.01096	-1.48876	1.54091	1.61545	-1.16999	-0.849617	1.66307	-1.28099
Dacoc_001	18822224	0.00129985	0.863151	1.11889	0.0429409	0.559117	0.587119	-0.328834	-1.04668	-3.34078	-0.103007	1.93736	-0.27029	0.0496576
Dacoc_001	18823159	0.47827	0.468451	0.127888	0.587983	-0.176824	-0.348916	-0.886446	-1.51945	-2.14834	-1.19984	2.2538	-0.34088	-0.575077
Dacoc_001	18881979	-0.209506	-1.20275	0.193469	0.926828	0.439567	-0.265704	-1.59505	0.8088	-1.82586	-2.25656	-0.964957	0.589333	-0.721032
Dacoc_001	19004583	1.3448	-1.56978	-0.447036	0.442084	-0.0353484	-0.216421	-1.10731	-0.307068	-2.5881	-2.19925	2.43719	0.866708	0.731288
Dacoc_001	19021966	-1.19244	0.502941	-0.233123	0.546964	0.230521	-0.597255	0.811207	2.06216	1.12934	0.423285	-1.83037	-1.89361	-0.701516
Dacoc_001	19024519	-1.41806	-1.60604	-1.53195	-0.0850263	0.343751	-1.18257	0.632935	2.11769	1.51375	2.41563	-3.69732	-1.41027	-0.0316508
Dacoc_001	19168871	-0.544336	0.443717	0.11325	-0.614603	-0.397411	0.0801023	1.48562	2.02977	0.603865	0.221225	-1.2897	-1.46043	-0.17745
Dacoc_001	19338679	0.814361	0.312474	-0.0707182	-0.3684	1.86392	-1.85355	-1.77742	2.28032	1.37658	-1.59381	-0.852659	1.86705	-0.157548
Dacoc_001	19549699	0.0274253	-1.7273	0.52775	1.65929	-2.12211	0.33836	-0.936739	-2.80933	0.666742	0.0304868	-0.22757	0.97236	-1.11524
Dacoc_001	19554443	-2.15348	0.906546	-0.696482	0.130714	-0.715811	-0.0395012	1.15873	1.80818	1.0352	0.446593	-2.08244	-2.29214	-0.65438
Dacoc_001	19557161	-0.880799	0.098368	0.969627	-0.120811	-1.91128	0.803833	-0.209345	-2.14996	0.116835	0.185548	0.381139	-0.587241	-1.32904
Dacoc_001	19558852	-1.95442	-0.721647	-1.6199	-0.709617	0.131666	0.201228	1.44559	2.39944	0.535934	-0.229111	-2.98664	-1.94299	0.580155
Dacoc_001	19617379	0.526488	0.218205	0.523506	-0.823813	1.64781	-0.634001	-2.33673	1.55414	1.72931	-0.166346	-0.767771	1.35792	0.410712
Dacoc_001	19617509	-0.617979	-0.52533	-0.191532	-1.53954	0.462074	-0.106039	-0.769452	0.779455	2.46048	0.561107	-2.58689	2.14143	0.0846302
Dacoc_001	19640727	-2.73866	0.411744	-0.743094	0.746444	-0.494581	-0.0441404	0.802825	0.800823	0.668061	0.0762502	-1.83727	-2.51948	-1.52963
Dacoc_001	19805431	0.823407	-0.244971	0.516677	-0.592707	-0.375838	-0.0228885	0.0659	-1.72036	-1.4446	-1.06165	2.5011	0.809978	0.93371
Dacoc_001	19892028	-0.842012	0.0305358	-0.0570568	-0.831309	0.170781	-0.395479	0.669111	-0.368834	-2.03391	0.562159	0.438131	-0.411733	-1.14402
Dacoc_001	19922084	-2.1472	-0.396097	-1.20389	0.98199	0.589708	-0.421948	0.592154	0.410022	2.52721	1.47157	-3.09273	-0.0260629	-0.219738
Dacoc_001	19922264	-3.02019	-0.536199	-2.29485	1.89103	0.372152	-0.410218	0.658565	-0.965169	0.816644	1.45876	-2.10886	0.0137155	-1.30853
Dacoc_001	19937261	-3.09797	1.70558	0.50228	1.12194	-0.804673	-0.0438473	0.402073	0.432644	3.66926	2.84749	-3.54277	-1.78321	-2.65426
Dacoc_001	19937317	-2.40121	1.63769	0.163911	1.05106	0.837967	-0.551767	0.0214822	1.92198	3.35032	1.90383	-4.79198	-0.41235	-2.2377
Dacoc_001	19937370	-0.220935	-0.51439	-0.852572	-0.220796	-0.222769	-0.14188	0.946699	-1.36689	-2.51225	0.151908	2.19774	-0.908151	-0.120865
Dacoc_001	19938046	-0.570162	-0.684789	-0.214153	0.342705	-0.904756	0.0641266	1.61999	-2.36008	-0.532456	2.10662	-0.0494998	1.3565	-0.281632
Dacoc_001	19949424	-3.4228	-0.0215969	-1.80564	1.019	-1.62906	-0.311207	0.834117	-0.238591	2.20152	1.67034	-2.11815	-1.04476	-1.73488
Dacoc_001	19959479	-2.83951	1.06648	-0.394748	-0.571838	-1.11787	0.13803	-0.722345	0.768156	4.72315	2.66727	-3.47001	0.154939	-1.6293
Dacoc_001	20001679	-0.595102	-0.231102	-0.272489	-1.26614	0.0655989	1.64788	1.86726	-2.41609	-0.0413083	3.47695	0.0772186	-0.181877	1.00604
Dacoc_001	20040707	0.507223	0.723192	0.925212	-0.810542	0.269702	-0.5167	-1.61756	0.136714	4.16653	1.91401	-1.40677	1.82573	-0.349291
Dacoc_001	20070645	-2.40631	0.346188	-1.22953	1.47203	0.374494	0.261528	0.37326	-0.610374	1.74383	1.34414	-2.7037	-0.109022	-1.31109
Dacoc_001	20120383	0.198331	-0.159044	0.238043	0.478898	0.637173	0.166993	0.296963	-1.24215	0.179304	1.04546	-0.524722	2.0355	0.106597
Dacoc_001	20120396	0.0591767	0.408236	0.0563944	-0.982559	-0.0195366	0.73996	-0.0214855	-0.917884	3.69054	3.45748	-1.2222	1.11085	0.402084
Dacoc_001	20216200	-2.03818	0.102769	-1.46021	0.252785	1.86744	-0.788577	-0.514252	3.04275	1.36454	-1.23455	-3.38804	-0.48977	-0.65388
Dacoc_001	20263563	-0.639488	-2.44379	-2.22235	1.41874	0.53113	-0.921112	1.7536	-0.315873	-3.85421	-1.34802	0.154612	0.728014	0.421628
Dacoc_001	20369503	0.173836	-0.631301	-0.743146	-1.3119	-0.175751	-0.136693	0.756246	-1.12755	1.55624	2.43991	0.45974	0.0105412	0.256807
Dacoc_001	20458188	0.750315	-0.197745	-0.103045	0.859526	-1.26473	0.0212941	1.58472	-1.13091	-2.07067	-0.0491144	1.91181	-1.18592	0.42651
Dacoc_001	20501768	0.257689	0.341149	0.153915	-0.114016	-1.23058	-0.147822	0.464684	0.557095	-0.538407	-1.3732	1.43501	-2.0644	0.286157
Dacoc_001	20529526	0.917128	0.277509	1.20137	-1.1278	0.359308	-0.347178	0.598363	-0.772992	-0.386695	0.0725195	0.310751	2.94513	0.150797
Dacoc_001	20546332	-2.98243	0.724519	-1.44297	2.40084	-0.0699334	-0.826683	-0.0213027	0.823359	0.483528	-0.136844	-1.84423	-2.54986	-1.74634
Dacoc_001	20546379	-0.373399	0.170208	-0.0193337	0.664563	1.06657	-0.40881	1.34642	0.753308	-4.23486	-2.5644	0.986502	-2.52144	-0.278818
Dacoc_001	20552054	-0.45759	1.55291	1.30718	-0.36205	-1.39417	-0.169576	-0.64288	1.2267	4.70462	2.7769	-2.15123	-0.790976	-0.633308
Dacoc_001	20552369	0.339116	0.101302	0.901758	-0.871986	0.126397	0.805498	-0.404717	-0.307077	3.15293	1.94099	-1.45919	2.26535	0.418885
Dacoc_001	20617948	0.263224	-3.36776	-1.32855	-0.963272	-2.25379	0.159236	1.26736	-1.64753	-0.99336	-0.65663	1.72784	2.51602	1.42248
Dacoc_001	20634341	0.00347146	0.530595	0.191207	-0.610938	-0.586787	0.113238	-0.363983	1.13589	0.420091	-1.1887	0.394828	-2.18735	-0.263979
Dacoc_001	20651525	0.678965	0.0204042	0.115705	-0.505409	0.124785	-0.766836	-0.82843	-0.112421	3.52795	2.45666	-1.35948	1.25801	-0.337006
Dacoc_001	20668842	0.787691	-0.11281	-0.288632	0.0494859	0.423557	-1.44416	-1.877	0.988646	2.86135	0.426034	-1.40001	1.99137	-0.695074
Dacoc_001	20678687	0.55872	-0.815981	-0.777615	0.00062407	0.213979	-1.4743	-1.3751	0.685237	2.55894	1.10635	-1.16584	1.54219	-0.328496
Dacoc_001	20730025	0.490445	-1.10762	-0.370249	0.674417	0.816406	-1.33428	-1.57449	1.04458	2.58061	1.02495	-2.75724	2.34097	-0.46364
Dacoc_001	20778320	1.02761	0.382785	1.87916	-2.09983	-0.144873	0.776754	-1.29499	-2.42213	2.88803	1.66345	0.516216	3.2209	0.354557
Dacoc_001	20860219	-0.142427	0.629655	1.40294	-1.7384	-0.738825	1.61704	-1.2056	-1.13812	2.22742	1.5237	0.061699	1.11127	0.485189
Dacoc_001	20879638	-0.724318	-0.014014	0.228172	-1.44138	-0.732619	0.292517	-0.574972	0.219348	3.50723	2.40585	-2.02416	1.18935	-0.375743
Dacoc_001	20915571	-0.347212	-0.311727	0.0224256	-0.424938	-0.292892	0.0881535	-0.179886	-0.550478	3.05472	2.38123	-1.94208	1.73915	-0.600285
Dacoc_001	20926944	-0.110999	-0.0874598	-0.0811213	-0.640305	-1.03663	0.0460022	0.352086	-1.3441	3.50149	3.20522	-1.03613	1.15204	-0.457481
Dacoc_001	21018114	0.883235	0.519688	1.07598	0.104264	0.242252	1.11457	0.694775	0.44555	-2.10395	-1.06599	0.860799	-0.890747	0.636416
Dacoc_001	21044305	-0.326544	-0.973863	-1.20488	0.65695	0.851492	-1.61775	-0.961113	1.99397	0.269328	-2.31386	-1.70827	1.86384	-0.77218
Dacoc_001	21058459	-1.17563	0.543335	-0.923651	-0.274594	0.476897	0.0493946	1.21731	2.37798	-0.435975	-0.142953	-1.3905	-2.9617	-0.3113
Dacoc_001	21084927	-0.354335	-0.791332	-0.0815245	-0.295158	-0.129518	0.615579	0.707084	-1.2468	-0.714136	0.874821	-0.188957	2.15669	0.702244
Dacoc_001	21085042	-0.0364129	0.392089	-0.108741	0.12553	0.397528	0.129454	1.05743	-0.605704	-2.02386	-0.323602	1.41233	-0.529523	-0.198654
Dacoc_001	21085101	0.202849	-0.649765	0.653024	-0.697549	-1.17784	1.14763	-0.0743565	-1.67027	0.53402	2.40905	1.39797	1.07558	1.51562
Dacoc_001	21106930	-0.0331381	-0.00330974	0.539372	-0.706447	-0.303176	0.848897	-1.27136	-0.390859	3.14949	2.29142	-0.997105	1.47424	0.584637
Dacoc_001	21124327	-0.709769	-0.0669143	0.347724	-0.663797	-0.437612	0.516738	-1.31699	-0.103265	3.13743	1.70224	-1.92098	2.22007	-0.171514
Dacoc_001	21218586	0.50055	-0.154079	-0.130219	0.848735	0.968129	-0.847996	0.210101	3.00393	0.368238	-0.759859	-1.6998	-1.43376	8.9654e-05
Dacoc_001	21218596	-0.910986	0.48422	0.499688	-0.246168	-2.01669	1.44636	0.650498	-2.5087	0.681675	1.17963	1.10271	-0.135952	-0.496176
Dacoc_001	21250323	-1.54748	-1.09762	-1.32707	0.276685	-0.435592	-0.021442	2.17002	1.51823	0.383225	-0.3302	-1.8739	-1.62582	-0.0439817
Dacoc_001	21250503	1.86799	0.384369	0.742236	0.161903	1.31195	-0.477601	-1.21839	-0.254133	-1.68218	-1.71698	2.3666	0.926081	0.610423
Dacoc_001	21265221	-0.912795	-0.897094	-0.783515	-0.806076	-0.133854	-0.0566849	0.184268	1.42871	2.74163	1.20833	-2.53751	-0.0088644	0.0985308
Dacoc_001	21454665	0.528135	0.468673	0.5137	-0.674569	1.32694	-0.869708	-1.76645	1.3288	2.11834	-0.0232322	-0.841633	1.21883	-0.0757725
Dacoc_001	21454681	-2.48001	0.900244	-1.03078	0.605369	-0.112207	-0.195353	0.615899	1.20976	0.348559	0.401031	-1.83715	-1.62287	-0.916296
Dacoc_001	21517117	1.19399	0.442823	0.704994	0.292603	-0.824524	-0.144187	-1.00057	-2.7048	-3.21231	-0.881257	4.13113	-0.473951	-0.0779953
Dacoc_001	21517123	-1.07059	0.622294	-0.491142	-0.536929	-0.586733	0.161979	1.565	1.63409	1.24002	0.289589	-1.38883	-2.31847	-0.0508549
Dacoc_001	21540495	0.821968	0.369009	0.823906	-0.398425	1.50865	-1.16752	-0.957588	1.1352	2.46453	0.107181	-2.23568	3.04511	-0.622726
Dacoc_001	21636438	-2.18814	1.04876	-0.0628974	-0.404577	-0.87889	0.530048	0.582428	1.87461	0.838285	0.0754107	-1.92711	-2.69969	-0.798027
Dacoc_001	21690484	-0.453597	-0.023343	0.516877	0.00191273	-0.173147	2.24886	0.79482	0.471671	-2.503	-0.853105	-0.183364	-1.42848	0.473478
Dacoc_001	21740186	-0.199298	-0.997603	-0.594888	-0.469281	-0.311657	-0.330217	0.307056	-1.25243	1.41655	1.56308	-0.894754	2.07686	-0.421899
Dacoc_001	21740275	-1.18715	0.123659	0.358644	-1.09017	-1.75238	1.95595	0.878302	-1.96683	1.80854	2.98321	-0.285534	0.119218	0.309185
Dacoc_001	21740282	-2.19696	0.884833	-0.989966	0.502256	-0.215942	-0.727801	1.32854	0.682775	0.752284	0.0367263	-0.906492	-2.09535	-0.397313
Dacoc_001	22044180	0.132092	-0.789905	-0.547652	-0.775567	-1.25304	0.799415	1.69834	-1.79686	-1.99587	-0.00858461	2.50159	0.407019	1.54021
Dacoc_001	22062346	-2.1663	0.0546435	-1.92094	-0.414638	-1.77909	0.522108	2.1971	-0.804144	2.6239	2.54063	-1.5373	-2.55435	-0.344911
Dacoc_001	22076454	-2.33496	0.230305	-1.58374	-0.160971	-0.00915771	-0.141538	1.4533	0.610897	1.37765	0.695604	-2.28473	-0.400384	-0.321281
Dacoc_001	22076481	-1.69272	0.152821	-0.619261	0.706647	-0.0403048	-0.776653	0.162516	-0.10209	0.96031	1.45635	-2.23811	0.226772	-1.00959
Dacoc_001	22076516	-2.47196	0.480085	-1.31729	-0.656017	-0.823322	-0.0277113	0.482998	0.608569	2.97554	0.892118	-1.77701	-1.64492	-0.910322
Dacoc_001	22092668	-0.134565	-0.878981	-0.584616	0.351723	-0.372672	-1.12609	-1.31222	0.457177	1.76209	0.435998	-1.25033	2.28958	-0.17731
Dacoc_001	22092701	0.0633256	0.726506	0.681803	-0.212713	0.303311	0.238938	1.2648	0.690985	-0.613336	0.746623	-0.571037	-2.38525	-0.417342
Dacoc_001	22097899	2.32831	-0.383369	1.47307	-0.245699	0.190144	0.622766	-0.0175491	-1.89034	-1.98973	0.692255	2.31651	-0.0397936	0.702168
Dacoc_001	22158283	-0.310058	0.488785	1.04651	-0.126479	0.332294	-0.0486256	-2.20448	0.762746	1.47765	0.0447924	-1.68038	2.68658	-1.04924
Dacoc_001	22200266	0.22824	-1.17895	-1.19958	-0.880562	0.693698	-1.68384	-1.3347	-0.436915	2.39327	1.11917	-1.31533	2.20178	-0.123224
Dacoc_001	22219960	0.299974	-1.50358	-1.45359	-1.36644	0.334628	-1.20312	-1.37915	-0.321643	3.12798	1.96631	-1.58868	2.20231	0.617074
Dacoc_001	22246302	0.287983	-0.880555	-0.895449	0.135652	0.798823	0.0747509	-0.437245	-1.66798	0.0951405	0.89996	0.0620356	2.17555	0.394785
Dacoc_001	22287140	0.580356	-1.12814	-1.1957	-0.0375497	1.44509	-0.296193	-1.30511	-0.680978	-0.0553808	0.134365	0.174589	2.11138	0.594896
Dacoc_001	22287290	0.372149	-1.08909	-1.48228	-1.14919	2.04196	-0.548264	-0.122571	0.150944	0.166338	0.156064	-0.0700585	-0.0770251	0.943489
Dacoc_001	22505816	0.0361661	-1.09011	-0.0743172	-0.815464	-2.4169	2.81199	0.485945	-3.22038	3.34302	4.26986	-0.196862	1.04421	1.44554
Dacoc_001	22505988	0.60025	-0.661432	-0.336572	-0.0796688	0.867741	-0.857195	-0.981214	0.916815	2.26353	1.22271	-2.07703	1.77411	0.226571
Dacoc_001	22528791	0.187964	0.612927	-0.0487403	0.247138	0.759543	0.965881	1.92558	-1.01534	-2.56814	0.0127827	1.56439	-0.637919	0.223744
Dacoc_001	22528878	0.454995	-0.21362	-0.0802825	0.196745	-0.81202	0.796939	2.1929	-3.26587	-2.29893	1.13241	2.75105	0.736235	0.641627
Dacoc_001	22615419	0.696989	-0.152234	-0.0458944	0.121724	2.02691	-0.650785	-0.884103	1.02791	-0.233991	-0.535906	-0.625504	0.388646	0.610772
Dacoc_001	22643320	2.17285	0.148575	0.634509	-0.305838	1.65205	-0.923027	-1.28526	-0.657391	0.820426	0.176149	1.41035	1.23386	0.906681
Dacoc_001	22662601	-0.962724	0.86959	0.555807	-0.930222	-0.467475	1.0118	0.767115	1.02851	0.752977	0.431054	-0.643876	-2.82521	-0.114765
Dacoc_001	22833654	-1.17155	0.52431	-0.421169	-0.152668	-0.536084	0.0589097	-0.0334871	1.71607	1.1064	-1.21396	-1.32753	-2.43353	-0.610478
Dacoc_001	22855113	-2.5401	0.428085	-1.11378	1.20436	-0.198299	-1.33785	1.07721	1.66142	1.27878	-0.3326	-2.27153	-1.47094	-1.83533
Dacoc_001	22946820	0.559831	0.344332	0.426883	-1.30086	1.88093	-0.844075	0.173198	2.48624	-1.14416	-2.40855	0.707153	-0.0732122	0.748461
Dacoc_001	22973594	1.23293	-0.644686	-0.144753	-0.423215	-0.314806	0.373715	-0.128218	-2.15237	-1.36393	-1.42025	3.13086	1.1867	1.39731
Dacoc_001	23140065	2.71052	-0.908932	1.14559	-0.633817	0.437146	0.646323	-1.04862	-1.87809	-1.69253	-0.546292	2.82544	2.87509	1.48685
Dacoc_001	23231791	-1.70136	-1.14084	-1.48067	0.114393	-0.864365	-0.514356	1.35926	1.89431	2.54684	1.00946	-2.69078	-1.69457	-0.322598
Dacoc_001	23302889	-0.781751	-1.06855	-1.0319	-0.19491	-0.555949	1.05476	1.60369	-2.40254	-1.84323	2.16904	1.69427	-0.99318	0.704824
Dacoc_001	23338561	-0.128731	0.393628	0.359517	-0.690876	-0.301102	0.15564	-1.22539	0.0665614	2.79496	1.31143	-1.01401	1.46716	-0.326077
Dacoc_001	23338612	0.177184	1.19413	1.22851	-0.685557	0.0620153	1.01919	-0.385695	-1.14695	3.12226	3.1178	-1.02008	1.31649	-0.235278
Dacoc_001	23406066	1.38343	0.746813	1.5633	0.319469	0.74037	-0.31917	-1.61323	0.243809	2.41572	0.68011	-1.59133	2.28593	-0.414942
Dacoc_001	23406432	1.97551	0.502778	0.375017	0.131025	0.496343	-1.8466	-1.35153	0.771215	2.44665	0.34762	-1.01878	1.68045	0.040278
Dacoc_001	23406565	1.11102	-0.711393	0.198756	0.373555	0.454872	-1.86483	-1.45255	1.74926	0.192757	-2.2018	-0.914794	0.975925	-0.639534
Dacoc_001	23414664	0.230146	0.934422	0.834417	-0.246849	-0.173207	1.05531	0.054072	-1.54824	2.90198	3.64382	-0.610965	0.870851	0.373157
Dacoc_001	23414779	-0.213978	1.79353	0.213639	-0.65801	0.00313449	0.511733	0.369576	-1.43344	1.9408	3.64434	-0.212848	0.230651	0.0131269
Dacoc_001	23478713	-0.0909161	0.854561	0.646215	-0.411245	-0.321768	-0.22944	-0.847962	-0.327933	2.15308	1.26795	-0.883774	1.22335	-0.688497
Dacoc_001	23503141	-0.220893	-0.815532	0.00206368	-0.00225985	0.296019	-0.673229	-0.403561	1.5915	-1.46562	-2.01519	-0.0452232	-0.921443	-0.0112912
Dacoc_001	23625535	-0.774025	-1.54578	-1.18902	0.758493	-0.269875	0.0660316	0.673089	0.62259	-3.65706	-2.00176	0.87667	-1.6986	0.348616
Dacoc_001	23627564	-0.410561	1.38937	0.577098	0.138388	-0.838064	0.381985	0.0537852	1.12165	-0.552102	-1.63918	0.729614	-2.07601	-0.195877
Dacoc_001	23647712	-0.566635	-2.48247	-1.88154	0.116528	0.499853	-1.25805	-0.547809	0.97562	-0.743318	-0.685147	-0.901826	0.990105	0.000689069
Dacoc_001	23684998	3.63462	-1.25996	1.12273	-1.82469	-0.0757788	-0.116392	-1.34602	-0.803704	-1.96151	-1.37733	3.01575	3.18829	2.21339
Dacoc_001	23689319	1.22968	0.587741	0.240947	-1.0972	0.622759	-1.04681	-1.36646	-0.160274	2.56391	-0.238794	0.536067	2.366	0.203851
Dacoc_001	23689371	0.0820328	-0.0731181	-0.451444	-0.542917	0.711785	-1.77692	-1.47666	1.10164	2.13128	-0.0575783	-1.00636	1.64215	-0.96009
Dacoc_001	23717151	-0.470441	-0.077158	0.86002	-0.0901366	-1.35796	3.11859	0.278589	-0.627119	0.21206	0.949566	-0.216408	-0.869374	1.27381
Dacoc_001	23750622	-0.231237	-1.22949	-1.39702	0.164861	-0.235414	-0.181399	1.31274	0.329744	-2.17612	-1.64962	0.997548	-1.17739	0.494755
Dacoc_001	23750680	-0.0625065	-2.87007	-0.907202	-0.480401	-1.71281	0.373874	1.49898	-1.33409	-3.98123	-1.66603	2.80378	0.97623	1.38838
Dacoc_001	23783335	0.0189082	-0.199607	-0.549608	-0.612444	-1.46418	0.360961	1.53369	-0.189974	-1.98231	-0.969754	2.4685	-2.18622	0.713841
Dacoc_001	23837544	2.12196	0.93316	1.27494	-1.05071	0.289981	0.269103	-0.189933	-0.441229	-0.884696	-0.560281	1.87668	-0.389649	0.598187
Dacoc_001	23851614	0.0324971	-0.302394	-0.886442	0.827494	-0.504347	-1.24674	1.34098	0.691866	-2.56515	-1.78865	1.23972	-1.67938	-0.354769
Dacoc_001	23851624	-2.38802	0.395665	-1.08947	0.950406	0.0505238	-0.319778	1.01375	0.846094	0.471523	0.187932	-1.5935	-1.74191	-1.05339
Dacoc_001	23852016	-0.311331	0.234205	-0.455523	-0.928819	-0.432817	0.835173	2.22465	-0.848347	-2.30848	-0.0432362	1.72984	-2.69778	0.205414
Dacoc_001	23858736	0.74443	-0.323402	-0.0431853	-0.805243	0.00784332	0.420678	-0.00667122	-1.35924	-1.14334	-0.813176	2.18184	0.917925	1.13909
Dacoc_001	23868385	-0.138734	-0.0751635	0.242648	-1.05672	-0.149621	1.86173	0.488664	-1.42764	1.03286	2.41455	-0.247193	-0.445771	0.887027
Dacoc_001	23868407	-0.383502	0.0509653	-0.656176	-0.0251078	-0.507599	-0.764642	1.77996	0.561869	-3.41422	-2.37433	2.17381	-2.09762	-0.124357
Dacoc_001	23877860	0.00500366	-0.667586	-0.68447	-1.25153	-0.801086	1.50548	2.21465	-1.6396	-1.78296	1.21898	2.39231	-2.54429	1.47283
Dacoc_001	23965445	-0.247044	-1.17375	-0.220798	0.226861	0.218712	-0.911852	-2.15371	2.41197	-1.19261	-1.78746	-2.04035	1.82395	-1.21031
Dacoc_001	23968068	-2.42682	-0.35767	-1.3231	-0.370892	-0.114932	-0.141107	1.71036	0.397191	-1.92542	-2.52335	0.326491	-0.70441	-0.160763
Dacoc_001	24007421	1.44816	-1.54827	-0.49825	-0.128552	0.411949	0.63547	-0.449266	-0.934704	-2.30134	-2.16916	1.75901	1.6152	1.72173
Dacoc_001	24190949	-0.12506	0.82464	0.729782	-0.687262	0.124608	0.336136	0.407794	1.38618	-1.60455	-1.70802	0.785684	-2.07623	0.0145938
Dacoc_001	24220144	0.87936	-1.48724	-0.72451	0.150395	0.500677	-1.05497	-0.741191	-0.540904	2.42897	1.08393	-1.49497	2.81391	0.50863
Dacoc_001	24312986	-1.20432	0.105216	-0.0239053	-0.334609	-0.461323	-0.585908	0.164135	0.644826	2.24674	1.94894	-2.42155	1.59642	-0.250864
Dacoc_001	24448226	-0.335144	-1.72581	-1.49484	1.30971	-0.521437	0.949303	2.00052	-0.770344	-3.41184	-0.925234	1.42659	-1.70679	1.12483
Dacoc_001	24455206	-1.06323	-1.32872	-1.30716	0.124812	-1.41246	-0.0824931	1.09982	0.19434	-2.47744	-0.93974	1.46257	-1.99417	-0.0107193
Dacoc_001	24455323	-3.31552	0.673248	-1.2338	0.658803	-0.247322	-0.23131	1.23386	0.906548	0.753268	0.484336	-2.18471	-2.36586	-1.19098
Dacoc_001	24459730	0.456721	-1.71717	-1.00557	1.39666	0.622381	-0.563101	0.629219	0.9201	-4.15699	-2.31915	1.01266	-1.11612	1.12079
Dacoc_001	24471703	-3.89722	0.706639	-1.35225	0.841856	-0.318709	-0.136596	1.26629	1.24791	0.857172	0.531657	-2.63395	-2.58655	-1.42583
Dacoc_001	24721678	-2.01189	0.165459	-1.26819	0.174955	-0.576862	-0.149746	1.00648	1.55492	-0.540531	-0.37497	-1.00661	-2.47483	-0.509648
Dacoc_001	24729184	-0.957239	0.919671	-0.605997	-0.186709	-0.21131	0.874949	-0.149028	0.176525	-1.13034	-0.813098	0.874614	-2.39878	-0.235666
Dacoc_001	24758896	-0.846377	-0.219188	-1.36891	0.249912	-0.800736	-0.141603	0.950025	-0.0420175	-2.65857	-1.48505	2.05735	-2.42039	-0.406782
Dacoc_001	24796387	-1.6249	0.136869	-0.901008	0.944341	0.0313884	0.0850825	-0.545764	2.40737	3.64095	2.06615	-4.73165	-1.56974	-0.709009
Dacoc_001	24796540	-0.26375	0.349948	0.669017	0.233197	-0.151806	-0.339626	0.461066	-0.364319	-2.03105	-0.772704	1.17999	-0.0654962	-1.00902
Dacoc_001	24797789	-0.448646	-0.122944	-0.329238	0.807921	0.366438	0.259079	-1.44001	1.23582	2.9601	1.99787	-3.34444	-0.108692	-0.578566
Dacoc_001	24797920	1.50574	-0.578213	-0.0165108	-0.775676	0.173877	0.144598	0.253212	-2.00607	-1.7477	-1.4173	3.43982	1.42626	1.43462
Dacoc_001	24819262	-0.44601	-2.18037	-0.706844	1.03118	-0.926669	0.0817581	-0.98136	0.429779	0.250991	-0.0824195	-1.61927	0.746798	-0.550778
Dacoc_001	24819281	0.0507949	1.21446	-0.0419915	-0.259687	-1.26334	0.625546	2.26575	-1.14728	-2.80292	0.189824	3.20771	-1.43698	0.928945
Dacoc_001	24819355	0.30789	-0.832432	-0.49797	1.00522	-1.87549	0.509298	0.334441	-0.44072	-2.33816	-0.392802	1.66317	-0.560057	0.235095
Dacoc_001	24828634	0.168686	-1.14578	1.05352	-0.250333	-0.576278	-0.137216	-2.34116	-0.813121	1.44386	1.22683	-1.07684	2.58889	-0.711245
Dacoc_001	24867088	-2.40781	1.04686	-0.28186	-0.283703	-1.51991	0.878549	0.987736	-0.499813	-0.401157	-0.132739	-0.420247	-2.34632	-1.30038
Dacoc_001	24872066	1.54268	-1.2148	1.20008	0.509161	2.04067	0.780118	-3.16182	1.73628	0.898867	-0.881504	-0.998403	0.706888	0.991497
Dacoc_001	24900870	2.17472	0.258839	1.19371	-0.762706	0.328908	-0.230944	-0.94209	0.603009	0.263719	0.318917	-0.073044	1.27353	0.230378
Dacoc_001	24930449	-0.990661	-0.0355796	-0.704026	0.02859	0.981701	-0.506979	-0.107756	1.48008	-2.41061	-2.87878	0.511007	-0.142374	-0.21045
Dacoc_001	24930590	1.20237	-0.0553879	0.908235	-2.41837	-1.55043	2.5686	0.0721383	-1.71254	-0.724196	0.184387	2.73516	0.143279	1.38199
Dacoc_001	24992074	0.540655	-1.00609	-0.175185	0.0614589	-1.26212	-0.251616	1.78225	-2.1856	1.42618	1.93109	-0.383202	2.28052	0.719776
Dacoc_001	24992114	-0.0123739	-1.08118	-0.841584	-0.309498	-1.26997	0.089569	2.30931	-1.99707	1.27274	2.92291	0.0719386	0.21264	0.419064
Dacoc_001	25026666	1.84401	-1.69601	-0.13387	1.00349	-0.15569	-0.829671	-0.313235	-1.22111	-1.93705	-1.71606	2.93412	1.72604	1.36288
Dacoc_001	25125497	-1.03344	2.13984	1.46474	-0.695482	-0.629536	1.03088	0.762454	0.304119	-1.14814	-0.655819	0.508387	-1.4773	-0.127954
Dacoc_001	25125599	-1.15314	0.728814	0.610855	-0.233897	-1.4847	1.4099	1.15858	-0.399577	1.70239	2.28566	-1.12431	-1.25652	0.304752
Dacoc_001	25125632	-0.086587	-1.5964	-0.728771	0.364186	-0.542212	0.417516	0.574163	-0.61896	2.76555	2.98239	-1.51839	0.281719	0.558128
Dacoc_001	25130578	0.706991	-1.20162	-0.212593	0.805219	1.31546	-0.195242	-0.672265	-0.83644	-2.24249	-0.468388	0.81795	1.51326	-0.0698537
Dacoc_001	25180944	-0.999799	-3.09034	-2.701	0.240814	-1.00826	-0.9464	2.09043	0.663281	-0.40909	1.01232	-0.984166	-2.69099	-0.0517861
Dacoc_001	25187477	-0.910992	-0.0953529	0.053559	0.59877	-0.657458	0.302436	0.216531	2.10886	0.428487	0.315542	-1.69214	-1.83141	-0.500777
Dacoc_001	25232239	-1.73017	0.659461	-0.342748	0.312742	-0.120585	0.364109	0.022851	1.54517	-0.370335	-0.448119	-1.11281	-2.01503	-0.516517
Dacoc_001	25262584	-0.772152	0.298388	0.661997	0.796118	0.435564	2.44395	0.669497	-1.26601	-1.06831	0.928788	-0.172638	-1.66813	0.811423
Dacoc_001	25270388	-2.01006	2.76841	1.11525	0.204327	0.17213	0.637069	-0.131713	0.823292	-0.324547	-0.880574	-1.46695	-0.975782	-1.88858
Dacoc_001	25335860	1.03925	0.819728	0.598351	-0.627503	2.09396	-0.0893494	-1.97115	0.776452	-0.20993	-1.05622	0.623093	0.983908	0.70764
Dacoc_001	25354321	-0.154578	-1.16553	-0.719856	-1.9057	-1.33427	2.07244	1.47496	-2.83374	0.147989	2.01059	1.84532	-1.42121	1.54829
Dacoc_001	25354464	-1.22271	-0.61317	-2.014	-0.993051	-1.30234	1.87907	2.17781	-2.70194	-0.8917	2.29425	1.91315	-2.72456	1.14727
Dacoc_001	25358028	2.31707	-1.93515	0.281605	-0.964552	0.232524	0.945695	-0.603871	-2.27453	0.189802	1.55203	1.72339	0.966317	1.79951
Dacoc_001	25358129	-0.232711	-1.19771	-0.668392	-0.700016	-0.87122	0.719026	1.56917	-1.63096	-0.395145	2.20331	0.934586	-0.826929	0.896445
Dacoc_001	25376067	1.46736	0.253636	1.74433	-0.372731	1.82713	1.10624	-2.7467	-0.284089	0.96961	-0.489987	-0.0579889	1.52147	0.172499
Dacoc_001	25411773	0.344372	-0.107368	0.334696	2.25703	0.438438	-0.710923	1.15114	1.03078	-4.76934	-3.24827	1.53849	-1.24259	-0.197107
Dacoc_001	25420356	-0.343494	-0.636977	-0.0782339	1.03229	-0.367076	-0.437885	0.227332	1.07981	-1.52266	-2.50547	0.133712	-0.488568	0.151099
Dacoc_001	25458518	-0.307444	0.0137506	0.280539	-0.793354	-1.61271	1.17277	0.0222921	-1.53285	2.48215	2.73069	-0.438514	1.13178	0.275947
Dacoc_001	25688038	-2.31428	0.2649	-2.03755	-0.102961	-1.40141	-1.19741	2.08874	1.95252	0.483314	0.0776997	-2.02229	-3.541	-1.53351
Dacoc_001	25726119	0.383069	0.572149	-0.189315	0.109788	2.20409	-1.36642	-0.376924	1.79394	-2.12592	-2.83448	0.454846	-1.01657	-0.225403
Dacoc_001	26088263	0.26833	-0.702823	-0.123822	0.0273652	0.112335	-0.512614	-0.20705	-0.78225	0.948523	0.819687	-0.633588	2.17908	-0.138976
Dacoc_001	26211184	-1.58937	1.12637	-1.27996	1.25579	-0.362072	0.41335	0.71589	-2.03277	-1.90202	0.487284	1.62011	-2.75431	-1.00179
Dacoc_001	26215258	-1.04723	-0.149604	-0.495178	1.11132	3.50501	-1.90373	-2.28911	3.63261	0.127563	-3.03521	-3.69456	2.09449	-0.919893
Dacoc_001	26236365	0.324356	1.07857	0.308943	-0.0407313	-0.727304	0.977891	2.29979	-3.20559	-1.27799	2.82731	1.97198	-0.971109	0.128407
Dacoc_001	26282467	-0.958056	0.766536	-0.395282	0.388066	-0.578211	-0.986452	0.580171	1.38039	1.76275	0.466017	-2.0237	-1.92534	-1.46011
Dacoc_001	26298566	0.0470978	-0.268696	-0.0939286	-0.544443	0.580989	-0.54539	-2.07168	1.24394	2.39254	-0.201988	-1.0709	2.1291	0.166437
Dacoc_001	26298704	0.0171022	-1.2753	-0.960842	0.644737	-0.895329	-0.540478	2.18264	-0.361117	-2.27287	-0.628668	0.861315	-2.35837	-0.0612261
Dacoc_001	26324101	0.398303	-0.250075	-0.169069	-0.737081	0.940378	1.41634	1.10502	-0.565386	-2.01176	-0.766893	1.87158	-0.746928	1.67053
Dacoc_001	26349849	-2.04134	0.323677	-0.82077	0.558089	-0.23528	-0.201586	1.13615	0.455438	0.273329	0.0490042	-1.34249	-1.48467	-0.656025
Dacoc_001	26476448	2.66041	-0.985313	1.17089	-0.236676	0.622163	-0.915449	-0.875919	0.223113	-0.510976	-0.352922	0.632479	0.951185	0.276633
Dacoc_001	26525867	-0.554953	1.57809	1.30529	-0.7922	-0.186097	1.47331	0.167043	-1.30526	1.69102	2.3241	-0.786919	0.113138	-0.512206
Dacoc_001	26656278	0.24874	-1.50148	-1.12747	0.63691	-0.279486	-0.952296	0.762315	-1.73651	-0.363815	1.01076	0.398159	2.50882	0.532077
Dacoc_001	26691886	-2.36721	1.53982	-0.248939	0.330357	-0.420829	-0.937092	0.817328	2.25546	1.03702	0.352989	-2.90273	-2.58417	-1.74785
Dacoc_001	26696228	0.278847	0.31714	-0.240572	0.0745339	1.71345	-1.30969	-0.722265	2.06575	-3.6419	-3.87351	1.24151	-1.04458	-0.105269
Dacoc_001	26765685	-0.520269	2.11453	0.92584	-0.34404	-0.1937	1.10106	0.91105	0.20283	-0.264402	0.782328	0.305005	-3.46854	-0.819825
Dacoc_001	26765820	-3.34116	1.67052	-0.659094	0.866747	-0.38936	-0.981252	1.20451	2.41817	1.4242	0.795115	-3.3039	-3.4552	-2.23404
Dacoc_001	26848088	-1.49321	0.356323	-0.683156	1.48907	0.575095	-0.91319	-0.138643	0.385794	0.95751	0.90188	-2.12917	-0.800656	-1.61395
Dacoc_001	26854552	-0.547927	0.135182	0.561081	-0.595341	-1.00384	1.37261	-0.560569	-1.11163	2.91892	2.53918	-0.662004	1.18653	0.581832
Dacoc_001	26949678	-0.0180818	-0.076067	0.416582	0.570205	0.0906673	1.46717	1.03897	-1.85152	0.155789	2.37258	0.667416	-0.0664108	0.929861
Dacoc_001	26955671	-0.257543	-2.5714	-1.15083	0.673075	-1.14838	-0.118489	-1.14931	-0.35071	2.46325	0.919062	-2.08625	3.13797	0.797078
Dacoc_001	27006476	-1.99302	0.72097	-0.896086	-0.906355	-1.15652	0.42849	1.4924	0.939371	1.94835	-0.124686	-1.41994	-2.38883	-0.886755
Dacoc_001	27053176	-1.67946	0.0743516	-0.992221	-0.89825	-1.40076	0.664047	2.14336	0.435868	1.33815	0.502718	-0.633711	-2.40662	0.315477
Dacoc_001	27112363	0.0627195	0.365003	0.38956	0.486844	-0.072236	-0.473173	0.362983	-0.727429	-2.04409	-0.620838	1.41463	-0.417338	-0.511751
Dacoc_001	27112385	-0.449739	0.422308	-0.174669	1.38853	-2.27155	-0.430182	0.139706	-2.17214	-0.294562	0.489205	1.34516	1.32467	-1.27642
Dacoc_001	27137803	-0.189264	-0.679986	-0.768077	0.70281	2.76834	-2.00138	-0.147029	1.36303	0.463136	-0.737022	-1.97857	1.38074	-0.554451
Dacoc_001	27161442	0.480757	-0.150787	-0.608118	1.00521	-0.215513	-2.79512	-0.569071	0.756262	-0.600157	-1.80283	0.872713	1.26963	-1.32524
Dacoc_001	27161461	0.185869	-0.625051	-0.0156319	-1.88545	0.0168927	2.09701	0.467616	-2.29597	1.46129	2.53197	0.23408	0.928529	2.14028
Dacoc_001	27161530	0.448485	-0.172869	-0.549361	0.493706	0.339137	-2.73037	-1.0194	1.32164	1.09202	-1.48491	-0.298686	1.51981	-1.34835
Dacoc_001	27214462	-0.390262	-0.846816	-0.51428	-0.115836	-2.11416	1.57137	0.679863	-2.25465	0.536933	2.41488	1.39162	0.294404	1.49089
Dacoc_001	27244858	-0.0685054	-0.595271	-0.377583	-0.106748	-1.45121	0.847214	0.51152	-1.6086	0.44623	2.03809	0.880488	0.189816	1.20985
Dacoc_001	27335428	-0.69289	-1.11209	-0.970872	-0.154918	-2.70953	1.89189	1.34464	-2.65995	0.164078	2.99938	1.5627	0.152927	1.74341
Dacoc_001	27387580	-1.35413	0.088601	-0.134513	1.34239	-0.016872	-0.0929962	-0.105172	1.99216	0.9208	0.59698	-2.43457	-2.09892	-1.72986
Dacoc_001	27387960	0.955965	-0.0218399	1.08395	-0.421944	2.42882	0.257493	-1.81396	1.60224	-0.57748	-1.89678	-0.597218	1.1952	0.57297
Dacoc_001	27389425	1.07319	-1.58049	-1.00247	0.707651	0.786452	-1.99271	-0.843208	2.37849	2.23169	-0.276418	-2.24502	1.57042	-0.348129
Dacoc_001	27429775	0.614992	0.985846	0.483357	-0.969437	0.132889	0.773381	0.711786	-1.75712	-2.9489	0.206239	1.80209	1.07327	0.540022
Dacoc_001	27459296	-1.2857	0.962105	-0.113632	0.879747	1.22569	-1.72966	0.279435	1.86419	1.80149	0.987225	-2.97269	-0.873841	-3.26561
Dacoc_001	27475606	0.253298	0.291037	0.258473	-0.011777	-1.03214	0.767844	1.12581	-2.21978	0.552521	1.61229	1.85055	-0.566891	1.75857
Dacoc_001	27494558	-0.253457	0.144195	0.391124	-0.254003	0.972286	-0.00205534	-1.58823	0.549068	1.73885	0.98832	-2.78349	2.53391	-0.296461
Dacoc_001	27579579	-0.368468	-0.778319	-0.435817	0.272839	-1.35571	0.816653	0.893492	-2.1485	-0.339846	2.36143	0.93698	-0.211062	0.71002
Dacoc_001	27586955	-1.17464	0.314141	-0.806181	1.32959	0.205846	-0.235089	-0.599348	1.13337	0.553402	0.995832	-2.24445	-0.647198	-1.07074
Dacoc_001	27595334	-2.10938	-0.908886	-1.67581	1.33675	0.35374	-0.562421	0.719815	1.50712	-2.38928	-1.36872	-1.15852	-1.24616	-0.505192
Dacoc_001	27595484	-1.6602	-0.369406	-1.14426	-0.183519	-0.192477	-0.069642	2.09486	1.53225	0.513461	0.260882	-2.99069	-0.935303	-0.485405
Dacoc_001	27604508	-0.995096	-0.0978518	-0.765028	0.0200749	0.750342	-0.704172	-0.113861	1.22715	1.07088	-0.386472	-2.04073	-0.093859	-0.570083
Dacoc_001	27658909	0.450007	-0.227582	0.155987	-0.524393	0.247037	1.53813	0.670797	-0.822486	0.82533	2.0508	0.280637	-0.724653	1.29206
Dacoc_001	27772875	2.21441	-0.0348767	1.68288	-0.172343	1.11225	-0.946477	-1.01378	1.18986	-1.97882	-3.05696	1.29729	0.849082	0.681885
Dacoc_001	28010913	1.68061	0.471835	1.25016	-1.20685	0.182683	0.557523	-0.669141	-0.38289	0.458179	-0.335561	0.640648	2.29245	1.13735
Dacoc_001	28013410	-0.123401	0.773757	0.0832934	-1.50666	0.493761	0.26528	-0.395118	0.977872	2.04283	-0.260286	-1.38546	0.79846	-0.024421
Dacoc_001	28182030	0.815889	-0.0639611	0.657036	-2.00432	-2.50066	3.59397	1.304	-2.04726	0.407844	2.79485	1.39843	0.466182	1.78109
Dacoc_001	28191605	0.169594	-0.431165	0.320124	0.271831	1.54232	-1.39632	-1.12129	4.0067	-0.631454	-2.34238	-2.22789	0.332634	-0.549051
Dacoc_001	28191649	0.826621	-0.111147	0.175912	1.24429	1.76891	-1.92325	-0.953959	2.13583	-2.98026	-3.88309	0.551454	-0.525672	-0.526773
Dacoc_001	28208925	0.854341	-1.24612	-0.527903	0.922015	1.60464	-2.04866	-1.32432	1.81615	0.848016	-1.2914	-1.35062	1.3472	0.231213
Dacoc_001	28216412	1.35246	1.54959	1.79234	-2.18606	-0.00923123	0.458481	-0.256961	0.60373	2.77049	1.34973	-0.596144	2.2954	-0.346241
Dacoc_001	28216484	0.58677	-2.07241	-1.2438	0.855642	1.49099	-1.34677	-0.0493367	1.1598	0.839231	-0.786366	-1.44181	1.55525	0.696051
Dacoc_001	28216508	-0.0602557	1.07755	0.769627	-1.00307	-0.041144	-0.081669	-0.227077	-0.469365	2.2795	1.53644	-0.910521	1.41323	-0.335476
Dacoc_001	28261381	-2.10705	0.375401	-0.875917	0.772702	-0.144177	-0.208859	0.927602	0.682862	0.701462	0.312347	-1.45872	-1.57148	-0.948279
Dacoc_001	28314102	-0.198355	2.14014	1.77193	-0.375103	1.12172	0.851614	-0.809798	0.58782	-0.0656601	-0.74225	-0.314076	0.205168	-0.6768
Dacoc_001	28331577	-1.82943	0.508926	-0.584783	-0.625204	-0.995626	0.489783	2.24699	-0.526694	0.797245	1.80294	-0.826819	-2.55964	-0.64564
Dacoc_001	28374514	0.225316	0.15135	-0.0137497	-0.641097	1.6016	-1.54217	-2.13266	1.83119	1.46194	-1.05293	-1.16689	1.86754	-0.535191
Dacoc_001	28472383	-3.03289	0.380918	-0.573035	-0.427568	0.80819	0.221143	-2.47051	1.79306	3.64662	-0.897787	-4.21898	0.362472	-1.61114
Dacoc_001	28541923	-2.12486	-1.18928	-1.50512	0.842707	-0.509276	-0.219974	1.02148	0.640265	-0.207602	-0.184663	-1.94642	-0.719896	-0.262913
Dacoc_001	28554976	-0.68574	0.771102	0.775906	-1.33707	-1.4697	1.34965	0.000841873	-1.34557	3.1083	2.78348	-0.927598	1.16056	-0.0853993
Dacoc_001	28632222	-0.0237413	-0.62702	6.31713e-05	-0.270177	-1.07366	1.48012	0.466693	-1.22135	1.14222	2.45679	-0.120646	-0.263212	0.978323
Dacoc_001	28635302	-0.839551	0.974003	1.29235	1.27342	-3.05864	0.758121	0.807546	-0.302777	1.90078	1.17759	-1.12961	-1.50808	-1.39275
Dacoc_001	28699558	-0.39084	-0.630501	-0.620121	0.651707	1.04453	-0.138383	0.692099	0.578408	-1.69076	-2.16715	-0.650468	1.06427	0.170707
Dacoc_001	28719436	1.97519	-0.0801654	0.526461	-0.766449	0.827139	-0.782236	-1.70868	-0.190566	1.34327	-0.454163	1.31567	2.37846	1.2205
Dacoc_001	28791192	-0.501857	-1.53335	-1.73646	-1.03063	0.204123	0.0407971	1.36891	-0.719738	0.700506	2.10368	-1.21484	0.544944	0.221125
Dacoc_001	28849702	-0.319714	1.28446	0.30171	-0.831572	0.166691	0.338908	-0.433696	1.49222	1.16758	-0.999093	-0.335829	-2.41378	-0.287687
Dacoc_001	28892306	0.478414	-3.30129	-2.54705	0.222135	0.141635	1.02022	1.69364	-1.83983	-2.34855	0.612708	1.27064	0.227273	2.78331
Dacoc_001	28892308	0.681154	1.67112	0.646139	0.487842	0.449766	-2.73651	-1.06469	2.60398	1.6559	-1.50452	-0.425442	-1.64591	-1.21867
Dacoc_001	28960216	1.67094	-0.0772425	0.246937	-1.85134	-0.834676	0.319647	0.0528997	-1.04328	0.0866222	-0.547875	2.43266	1.67722	1.68401
Dacoc_001	29188172	-0.786496	1.37781	1.31773	0.159724	0.378108	0.273783	-2.27456	2.59031	-0.661468	-2.91311	-0.141214	0.0194216	-0.821618
Dacoc_001	29196641	0.110522	0.992249	1.39567	-0.0744768	-0.55633	-0.895806	-2.17284	-0.0158508	2.41123	0.807849	-1.43114	2.0077	-1.36448
Dacoc_001	29315185	0.343601	2.98755	3.03778	-0.603397	1.30107	1.87637	-0.81118	1.85289	0.858782	-0.0346259	-2.24251	-1.56372	-0.689214
Dacoc_001	29346130	0.0624914	-0.184651	0.447836	1.41831	-0.141108	-1.21675	-2.42615	0.705262	2.09681	-0.205292	-1.66125	2.05081	-1.49726
Dacoc_001	29363958	0.611682	-0.281764	0.951078	0.397183	-0.141319	1.72947	-0.376531	-1.71324	0.903889	2.25438	-0.854497	0.646023	0.599279
Dacoc_001	29423366	-0.2748	0.126385	0.467664	-0.602082	-0.986011	0.945119	-0.400356	-0.832144	1.77166	2.0019	-0.709911	0.669297	0.172775
Dacoc_001	29476644	-2.65374	0.270859	-1.21977	1.07592	-0.0886762	-0.222779	0.555404	0.0156138	0.228464	0.183013	-1.30074	-1.8042	-1.07382
Dacoc_001	29504055	-2.31762	-0.0361603	-1.80566	0.257611	-0.582358	-0.358918	1.61261	0.474215	0.8709	0.246698	-1.23383	-2.29788	-0.398026
Dacoc_001	29549912	1.51528	-1.06823	-0.150737	-0.690371	0.413033	-0.673468	-0.524636	-1.54298	0.774748	-0.233399	2.30196	2.18236	1.33528
Dacoc_001	29659576	-0.708179	0.663664	1.23559	1.5433	0.684028	-0.0845235	-1.98325	1.06336	1.80194	0.88895	-2.87816	-0.360912	-1.86347
Dacoc_001	29660501	-3.68705	0.296332	-0.63396	0.205588	-1.08539	0.926214	-0.555981	0.465632	3.13916	1.7607	-3.09838	-0.870652	-0.987038
Dacoc_001	29683818	-2.07092	-0.175604	-0.498066	-0.0927357	-1.41962	1.56047	0.728133	-0.645874	1.46784	1.72003	-0.982536	-0.898019	0.0451514
Dacoc_001	29683819	0.150287	0.179035	-0.0796115	0.507506	2.49917	-2.11245	-1.69446	1.59538	0.588805	-1.27623	-2.11381	0.464642	-1.39376
Dacoc_001	29718014	-2.45917	-0.206217	-1.02064	0.570626	-0.700395	0.737117	0.789123	-0.147841	1.27574	0.947667	-1.67165	-1.52498	-0.484123
Dacoc_001	29719537	0.475759	-0.267271	0.16877	-1.66842	-0.795624	2.21456	1.41067	-0.654022	1.54081	2.25163	0.924575	-0.100388	1.85506
Dacoc_001	29719637	-2.08078	-0.188152	-1.1449	-1.28137	-1.53998	1.97492	1.83677	-0.807404	0.699125	0.614593	0.473899	-0.613024	1.52526
Dacoc_001	29766305	-0.937664	-0.112984	0.622172	0.410147	-0.559081	-0.497115	-1.75307	0.62819	0.772393	-0.955954	-1.64504	2.34027	-0.763364
Dacoc_001	29766335	1.26674	0.539032	1.22825	-0.827006	-0.19724	-0.0713303	0.314543	2.25999	0.478525	0.267106	-0.985019	-0.678891	-0.284734
Dacoc_001	29766440	-0.525693	0.798851	1.33683	0.00845676	0.573333	0.733761	-1.29653	1.19586	1.27321	0.286759	-2.18007	-0.103743	-0.872374
Dacoc_001	29810909	0.455232	-1.59046	-1.2603	-0.497707	0.661237	-0.408098	2.08081	-1.28753	-0.96291	0.848801	0.618817	-0.991303	0.939465
Dacoc_001	29842667	-2.23135	0.836929	-0.259921	-0.0753033	-0.49148	0.0658021	0.535237	1.2504	0.441972	0.0927757	-1.66817	-1.88242	-0.970989
Dacoc_001	29887064	-1.9057	1.39924	-0.443037	-0.140069	1.78844	0.972194	2.39869	0.598771	-3.21221	-2.04286	0.446269	-1.38124	0.909433
Dacoc_001	29899552	0.398862	1.35833	1.07289	-0.582197	-1.54211	0.620575	-2.61127	0.159313	5.52748	2.5047	-1.80758	-0.00536309	-1.00714
Dacoc_001	29902113	0.302541	-0.176223	-0.0990581	-0.105951	-0.36187	-0.2184	-1.27306	0.0775843	2.21715	1.06572	-0.997159	1.39946	-0.234342
Dacoc_001	29920211	-0.759629	-2.15712	-1.51597	0.899439	-0.812793	-0.408026	0.23939	0.265352	-1.13618	-0.131504	-0.349658	0.290614	0.11901
Dacoc_001	29928925	-2.40133	0.559769	-1.26023	0.615283	-0.583715	-0.3248	-0.482306	0.847569	3.00432	1.12633	-2.69985	-0.989595	-1.45666
Dacoc_001	30005039	2.1573	-1.65428	-0.115145	0.709647	0.220115	0.114309	0.799544	-1.19586	-5.50118	-3.04387	4.13628	0.827666	1.74792
Dacoc_001	30005083	0.362436	0.616094	0.619809	-0.819796	-0.121536	-0.0998178	-1.57767	0.0186562	4.48501	2.40004	-1.61864	1.99581	-0.541258
Dacoc_001	30005088	2.40726	0.53842	1.1148	-1.11808	0.777945	0.778411	-0.990356	-0.192975	-0.523086	-1.43651	1.92564	0.90654	1.40958
Dacoc_001	30005094	-2.43968	0.601887	-1.01439	0.718482	0.0410413	-0.346448	0.408327	0.749777	0.70584	0.203515	-1.51508	-2.05745	-0.774347
Dacoc_001	30006196	1.45053	-1.62261	-0.400287	-0.3176	-0.67864	-0.173405	0.223862	-0.293001	-1.9885	-1.55332	2.21183	1.06426	0.757385
Dacoc_001	30006237	0.321309	0.697068	0.656326	-0.690335	2.57111	0.311365	-0.32065	0.557584	-0.130024	0.243406	-0.757511	0.409607	0.599809
Dacoc_001	30076420	-0.0157096	-0.189083	0.284801	-1.02174	-1.19115	1.91401	-0.720376	-1.03091	2.84095	3.30893	-0.868853	1.09085	1.14245
Dacoc_001	30103915	-0.400379	-0.586784	-0.169156	-0.300385	0.940221	-0.393318	-0.590878	0.98258	0.997969	-0.560183	-2.31011	1.70883	0.15156
Dacoc_001	30104202	0.623968	-1.13391	-0.243006	0.519724	-2.63845	-0.185494	1.64085	-2.96033	-1.14925	2.11249	2.43098	-0.0194468	0.436859
Dacoc_001	30135809	-0.680152	-0.627561	-0.36871	-0.301133	-0.701323	0.516822	2.02113	-0.171529	-1.92578	0.202507	0.895964	-1.91017	0.758636
Dacoc_001	30214281	0.916137	-0.182497	-0.0730952	-0.533635	0.0956049	0.233991	0.346653	-1.26251	-0.996047	-1.00231	2.13768	1.07267	1.29058
Dacoc_001	30284177	0.514095	0.124689	0.0691844	-0.348849	-0.00876223	0.0161279	-1.12469	-0.153482	2.11048	1.03521	-0.839213	0.180867	-0.241444
Dacoc_001	30507651	-2.5311	0.682011	-1.02672	0.920875	-0.19977	-0.12402	-0.0280689	0.654662	0.801609	0.98336	-2.03078	-1.33841	-1.38524
Dacoc_001	30590563	-2.33482	0.600822	-1.38289	0.630151	0.0729572	0.232817	0.654213	0.126705	0.24856	0.770471	-1.03378	-1.81986	-0.406268
Dacoc_001	30745270	0.548685	-0.108855	0.410372	-0.326457	2.58476	-1.80051	-1.34124	2.65355	0.218813	-1.56565	-2.60636	0.61104	-0.781063
Dacoc_001	30745302	1.09557	0.51642	0.839537	-0.786698	-1.71802	0.873601	2.36258	-1.30271	-0.689658	1.07332	2.76413	-0.508144	1.35985
Dacoc_001	30754287	1.59373	1.067	1.06103	-2.45644	0.167341	0.0749481	0.869882	1.48978	0.724485	-0.098772	0.0683726	-0.258744	1.27507
Dacoc_001	30817687	0.236648	0.0565836	0.579452	-0.567913	-0.011633	-0.0645215	-0.522756	-0.297377	2.5269	2.04146	-0.582699	0.860859	0.393077
Dacoc_001	30817742	-1.59331	0.541858	-0.660137	0.0786794	-0.375488	0.342858	0.97868	2.15833	0.619939	-0.00273972	-1.47757	-2.86537	-0.824369
Dacoc_001	30824027	-2.20709	-0.530219	-1.54783	-0.37963	-2.00134	0.554397	0.695882	0.486483	2.04804	1.7693	-1.86163	-1.70846	-0.588958
Dacoc_001	30906812	-0.575068	1.81579	1.08637	0.000207058	-0.320383	0.2624	0.528815	2.14605	0.855753	0.330172	-1.93916	-2.89691	-1.54159
Dacoc_001	30916353	2.03175	0.446638	1.15537	-0.468359	0.480023	-0.31274	-0.856876	0.682541	0.0347199	-0.179352	0.718214	0.259096	0.494303
Dacoc_001	31051357	-0.0708689	1.2339	1.06179	0.175378	0.326801	0.190931	-1.99747	-0.560509	2.43392	1.10444	-1.64252	1.70869	-1.13851
Dacoc_001	31051379	1.06995	-0.141858	0.962765	-0.742675	-0.607787	0.747932	-1.01269	-1.79579	0.0178619	0.436773	1.28986	2.24281	0.215431
Dacoc_001	31180985	1.15254	-0.462326	0.147355	0.818797	0.423478	-1.34815	-0.120254	-1.3578	-0.441217	-0.351193	0.857855	2.29727	0.127117
Dacoc_001	31267543	-0.10621	0.298528	0.582513	1.44561	0.264279	-1.19472	-0.968358	-0.670108	-0.512945	-0.807755	-0.195706	2.94229	-0.969333
Dacoc_001	31491121	0.541474	0.364405	0.226732	-0.0694539	0.55335	-0.145764	-0.593487	-2.00355	0.745733	0.215608	0.541996	2.04236	0.404868
Dacoc_001	31554315	0.0403983	0.0853423	-0.363983	-0.147555	2.50972	-1.44192	-1.98828	2.04165	-0.0158684	-2.89213	-1.78464	1.43517	-1.23063
Dacoc_001	31579221	0.372197	-0.309488	-0.608865	-0.366811	2.55704	-2.14763	-2.01685	2.45633	0.220724	-2.87426	-1.85056	1.45272	-1.07064
Dacoc_001	31841111	-1.7745	2.32529	1.61888	0.762971	0.0754463	0.433599	0.263339	0.35141	-0.381326	-0.8647	-0.855273	-0.306476	-2.08329
Dacoc_001	31881837	-2.22737	0.423875	-0.528326	-0.440893	-1.01145	0.879462	1.242	1.38951	0.261294	0.13851	-1.44191	-2.01324	-0.179983
Dacoc_001	31915432	-2.22363	-0.485968	-1.69839	0.553361	1.54565	-0.44127	1.23388	1.88114	-1.25534	-2.31434	-0.592736	-0.754836	0.25212
Dacoc_001	32208344	0.0180395	-1.25409	-0.617854	-0.25361	0.579519	-1.35882	-0.214229	0.589231	1.06182	-0.0699957	-2.07798	1.93351	-0.139042
Dacoc_001	32232088	-1.88919	-0.571981	-1.18895	0.326895	0.817983	-0.0515064	0.29208	1.40206	-0.203306	-1.66097	-2.36411	1.06861	0.413647
Dacoc_001	32275577	-0.538381	-2.28883	-1.56212	0.186694	-1.19773	-1.15018	2.19216	-0.562022	-1.36669	0.990608	0.809733	-1.36258	-0.125563
Dacoc_001	32283422	-0.187379	-0.280241	-0.470948	0.817555	-1.06259	0.460233	1.40427	-2.38819	-0.923281	2.02791	1.39609	-0.3431	-0.0128037
Dacoc_001	32283431	0.307021	-0.855368	-0.257157	0.15038	0.236676	0.263221	0.484287	-1.49294	-0.728038	0.826431	0.360389	2.71936	0.769258
Dacoc_001	32364952	-1.74786	0.592704	-0.833068	-0.736257	0.339414	-0.631577	0.257397	-0.0613623	2.34439	1.44687	-2.25454	-0.426602	-1.15781
Dacoc_001	32413916	-0.058823	-0.317827	-0.270987	0.194084	0.715986	0.127085	-0.791783	-0.895935	0.388702	0.992727	-1.02407	2.31917	0.42205
Dacoc_001	32491881	0.315425	-1.31945	-0.503606	0.0454233	1.50629	-0.141905	-0.175508	0.954785	2.05342	-0.0742157	-2.33499	1.24791	0.469703
Dacoc_001	32515020	1.04487	1.13398	0.984359	-1.27815	1.39004	-1.11017	-1.02167	2.57572	1.74021	0.156137	-1.15127	-0.361298	0.0122146
Dacoc_001	32524488	-1.34563	-1.88269	-1.29348	1.06552	-1.4215	0.0684671	2.15563	-1.32633	-1.23522	1.24837	-0.890672	0.108662	0.213883
Dacoc_001	32597442	-0.501456	0.731096	0.832341	-0.0283379	0.0375662	1.88121	1.04679	2.17599	-2.45335	-0.786848	-0.474452	-1.00139	1.69891
Dacoc_001	32613610	-0.913242	1.42061	1.76213	-0.473647	1.45574	2.4419	-0.553598	0.0465814	-1.69635	-0.963245	-0.830261	1.14075	0.582793
Dacoc_001	32620235	-0.607765	-0.331318	0.143816	0.673786	-0.0849624	1.38879	0.920031	-1.06699	-2.0635	-0.336696	0.721782	0.903785	1.45411
Dacoc_001	32620658	-0.995104	1.12245	1.60857	-0.721506	1.14932	2.50802	-0.19874	0.0494349	-1.02252	-0.294583	-1.04606	0.938028	0.775481
Dacoc_001	32620674	0.101581	-2.51864	-2.00851	1.06302	0.0994439	-1.00716	1.3553	0.118858	-0.964061	-0.808745	-0.184872	1.04252	1.74814
Dacoc_001	32624071	-0.356726	3.97002	2.59068	-1.42764	1.21346	-0.338765	-1.07603	1.62742	1.3984	0.864996	-1.87061	-0.102811	-2.43642
Dacoc_001	32644970	1.09569	1.52941	1.29429	0.56241	0.654048	-0.717246	-1.27205	-0.307958	2.85709	1.40921	-0.890229	1.82685	-0.779788
Dacoc_001	32666815	-0.109807	0.780049	0.391927	-0.259019	0.470814	0.249298	0.199887	2.12928	-0.896674	-1.24132	0.266325	-1.74476	0.00380009
Dacoc_001	32672983	-0.10427	-2.00601	-1.47935	0.501025	-0.759133	-1.09314	0.49208	-0.433095	-0.141669	0.395404	0.32315	-0.0494921	0.337206
Dacoc_001	32707008	0.551125	-0.721052	-0.282818	0.567655	0.995686	-1.03268	-0.408893	-0.980956	-1.21518	-0.196518	0.397147	2.49127	0.217827
Dacoc_001	32771102	0.0513002	-1.4485	-0.961455	-0.0649329	-0.712178	1.83344	0.866277	-1.77452	0.752072	2.24427	-0.53195	-0.166944	1.21723
Dacoc_001	32771118	0.209351	1.20632	1.48453	-0.180471	1.56449	-1.16715	-2.14307	1.24016	0.722843	-1.06816	-1.14865	2.19432	-1.5618
Dacoc_001	32777951	1.70351	-0.631524	0.437785	0.782516	0.618722	0.0347927	-0.839435	-2.23064	-0.645089	-0.191497	1.48104	2.6483	0.536589
Dacoc_001	32828322	-2.22445	0.669993	-0.370368	-0.220411	0.0323214	0.0163914	1.09052	-0.282812	-0.0159161	-0.90422	0.348647	-1.00578	-0.643332
Dacoc_001	32854555	1.2673	2.1024	1.61784	-1.38349	0.188773	0.389211	0.104747	0.317803	0.598287	0.578715	-0.896036	1.38691	-0.280103
Dacoc_001	32856609	0.653173	0.752816	1.4037	-0.414202	1.44943	0.253524	-1.63419	-0.16977	0.172947	-0.577771	0.409605	2.14431	-0.523648
Dacoc_001	32889456	0.133817	0.416703	1.31542	0.958436	0.929394	0.162009	-1.06496	-0.332699	-0.51393	0.174008	-0.858481	2.09605	-0.908754
Dacoc_001	32957766	0.301464	0.611028	0.497438	-1.18023	1.32799	0.390935	-1.36856	0.464924	3.05098	0.982516	-1.99518	1.97999	0.200536
Dacoc_001	33047229	-0.0977746	-1.22311	-0.779305	-1.14922	-0.59558	0.150045	0.598527	-1.97175	-1.66612	-0.169433	2.32059	0.277325	0.738831
Dacoc_001	33052511	0.386274	-0.859515	-0.410866	0.602741	-0.0489905	0.352074	-0.411084	-3.10501	0.0133037	0.109524	1.31582	2.19963	0.592699
Dacoc_001	33137779	0.989884	-0.373373	-0.219622	0.0575154	0.654682	-0.799149	-0.781477	0.536489	3.37277	0.437573	-1.48271	1.8099	0.202953
Dacoc_001	33156286	0.707611	-0.577991	0.172474	-0.0144805	0.499011	-0.222391	-0.0402498	-0.22437	2.11288	1.5642	-0.72304	1.4063	0.914464
Dacoc_001	33168349	-0.138254	-0.617086	-0.230532	1.1424	-0.480791	0.156758	0.153005	-2.3298	0.654353	1.74304	-0.435723	1.17069	-0.159125
Dacoc_001	33274886	-0.564241	-2.13809	-0.0496126	0.00639465	0.910161	0.65304	-0.837914	-0.439829	-0.14385	0.122191	-0.822468	1.99511	1.00023
Dacoc_001	33275116	-1.10097	-2.68137	-1.38804	-0.244095	-0.0164903	0.00651798	0.880641	-0.771993	0.697213	0.701241	-1.10732	1.60797	1.05187
Dacoc_001	33391088	-0.505763	0.442501	0.0641889	-0.593399	-2.16264	0.844254	0.293507	-1.33767	1.99331	1.54549	-0.147803	0.788468	-0.379591
Dacoc_001	33425928	-0.256097	0.473333	0.358263	-0.778587	-2.11095	0.914263	0.673474	-1.78956	0.926218	1.6179	0.97671	0.695434	0.316337
Dacoc_001	33484256	0.392914	-0.765184	0.882263	0.50567	-0.116538	1.70767	-0.109265	-2.24667	-1.06954	0.561805	1.00763	1.69607	0.513748
Dacoc_001	33487283	0.248798	1.45154	0.445111	-0.649584	-0.379936	-0.922726	0.0619382	2.05843	1.19361	0.0611798	-1.37989	-1.54508	-0.698828
Dacoc_001	33530317	-0.342317	1.4075	0.563928	-0.474794	-0.175803	-0.644804	-0.190932	1.91992	1.6622	0.414763	-1.92004	-2.15824	-0.978549
Dacoc_001	33573751	0.611507	-0.759704	0.303814	-0.436822	-0.650026	-0.423627	-1.89112	2.29545	2.95806	0.434767	-2.84427	0.809198	0.824755
Dacoc_001	33579885	-0.74687	1.18843	0.360479	-0.121227	0.335136	0.245299	0.279618	1.42281	-0.651261	-0.954173	-0.135158	-2.01077	-0.486163
Dacoc_001	33582874	0.485523	-0.444372	0.541023	-0.344281	0.188027	-0.86971	-1.86864	2.86906	3.17642	0.501159	-3.2908	0.746977	0.408345
Dacoc_001	33670309	0.747266	0.429064	0.323922	-0.411134	1.99656	-1.69759	-1.98826	2.00549	0.848423	-1.44096	-0.681193	1.23332	-0.184439
Dacoc_001	33672688	0.31389	0.477488	0.615871	-0.921347	0.13639	0.846232	-1.07162	-0.132913	2.30416	1.76761	-0.404734	1.3426	0.966904
Dacoc_001	33848060	-0.772793	-0.916276	-0.813874	-0.561528	-1.17244	1.24266	-1.96223	-0.431631	3.00145	1.15439	-1.22045	1.03126	-0.0461115
Dacoc_001	33857216	-0.197454	0.274044	0.951087	-0.645621	-1.32748	0.792134	-0.700621	-1.14085	2.21756	1.24573	-0.212398	1.12206	-0.272113
Dacoc_001	33857684	0.0344821	-0.356898	-0.486431	-0.950647	0.102219	0.0191671	-1.22335	-0.00742421	2.49132	1.09041	-0.94498	1.01996	0.393874
Dacoc_001	33857729	-0.247156	-0.153732	-0.0267276	-0.33445	-0.248661	-0.540152	-1.2366	0.018287	2.19232	0.761854	-1.2134	1.24744	-0.710824
Dacoc_001	33902244	0.876996	0.192236	-0.749888	-0.0276267	0.905646	-0.284318	1.60736	0.477403	-2.36306	-1.48253	1.42659	-1.43725	0.671869
Dacoc_001	33968748	-2.8566	-0.76669	-2.26268	-0.265285	-0.667589	-0.614494	2.60353	0.0362044	-0.0428677	0.196379	-0.588753	-1.8512	-0.303824
Dacoc_001	34003040	-0.70289	2.19963	-0.16196	-0.103177	1.15645	0.672377	0.421926	1.62594	-0.51703	-1.90259	-0.523445	-2.00132	-0.598055
Dacoc_001	34034496	3.39451	0.208115	1.15746	0.216566	1.49655	0.19596	-0.399732	-0.677534	-0.708259	-0.613585	1.80033	1.50108	2.17555
Dacoc_001	34036387	-0.0306211	1.62501	0.897141	0.284439	0.183315	-1.29897	-0.627396	1.91945	0.343025	-0.750566	-2.02707	0.159825	-1.93981
Dacoc_001	34057344	0.87237	1.1806	0.870007	0.177886	0.580197	-0.580551	-2.2236	0.114935	2.3016	0.0706067	-0.262053	1.34775	-0.166812
Dacoc_001	34059375	-3.05633	0.115344	-1.58117	0.114443	-0.777658	-0.240207	2.21472	0.634759	0.455991	0.238523	-1.29927	-2.1867	-0.682832
Dacoc_001	34059539	-0.197958	0.929459	0.656104	0.583702	-0.73168	-0.456108	-0.0289018	0.321728	2.59508	0.448588	-0.734988	0.765223	-0.124377
Dacoc_001	34059587	0.321002	0.256146	1.08508	-0.280549	-0.0833628	-0.672202	-2.76531	0.219844	4.16577	1.51448	-1.53388	2.34485	-0.0689682
Dacoc_001	34060077	-0.0780598	-1.86891	-2.40373	0.37336	-0.817122	-0.057228	3.5055	-1.94383	0.00556368	-0.498457	1.83934	-1.04946	1.97358
Dacoc_001	34060217	-0.0929159	1.45688	1.19838	-0.1259	0.483414	-0.253749	-0.746273	2.08495	-0.11788	-0.693207	-1.94194	-0.194064	-1.48336
Dacoc_001	34088065	-0.195493	-1.1572	-1.22344	-0.487871	-0.879536	0.0569845	2.31801	-2.78687	-2.68342	-0.598789	2.71507	-0.586557	0.839813
Dacoc_001	34088130	0.101998	-1.39232	-0.530403	0.0822094	-1.45225	1.52755	2.34045	-2.35151	-2.44693	0.511076	1.75768	-0.575198	0.861799
Dacoc_001	34088185	0.439976	-0.51892	-0.111224	-0.729149	-1.16291	0.531039	0.92734	-2.09447	-1.93213	-1.97427	2.46543	0.65959	1.26564
Dacoc_001	34088238	0.341304	0.245375	0.225105	-1.10096	-1.14977	1.14056	-0.114165	-2.26223	-1.39752	-0.811831	2.48352	0.650299	0.800193
Dacoc_001	34111551	-1.48487	-2.0318	-1.96888	0.507144	-0.261192	-1.9281	2.54171	-0.937601	-1.28837	-0.112698	-0.24358	0.1987	0.0713044
Dacoc_001	34180614	-2.43989	-0.340916	-1.48292	-1.83382	-1.27061	0.441463	2.09678	-1.85257	-0.348706	1.11446	0.560051	-0.866987	-0.137552
Dacoc_001	34180644	-2.4741	0.637173	-0.447328	-1.38607	-0.834795	0.239044	1.89596	-0.684904	0.836618	0.125332	-0.336324	-1.77379	-0.780656
Dacoc_001	34180658	-3.01405	-2.41725	-2.62755	0.0925913	-1.92505	0.385193	2.79556	-0.308023	0.509661	1.04651	-1.70758	-1.08537	0.536381
Dacoc_001	34183330	0.0458064	1.15078	1.24084	-0.336962	-0.0681351	0.400755	-1.44055	-0.777355	2.30786	1.73802	-0.637466	1.42303	-0.0154585
Dacoc_001	34189308	-0.0712346	0.240809	0.537974	-0.534661	0.336029	0.219943	-1.49092	0.254865	2.14876	0.576947	-0.951025	1.09603	-0.0169332
Dacoc_001	34189387	-2.57562	-0.639554	-1.57221	0.266961	-0.75605	-0.113172	1.53105	-0.00351972	0.472608	0.26097	-1.0507	-2.00001	-0.740886
Dacoc_001	34189465	-2.24749	0.526652	-0.258605	-0.514581	-0.565318	0.377567	3.18894	-0.657568	-0.648866	0.397926	0.2355	-2.3181	-0.893369
Dacoc_001	34189522	-0.00474034	-1.73934	-1.68625	-0.878062	-0.286168	0.557704	0.558238	-0.920615	-2.76336	-1.03178	1.50569	0.301485	1.21782
Dacoc_001	34190688	-1.04171	-0.707979	-0.727008	1.42379	-0.0351022	0.613503	1.50092	-0.907095	-2.88779	-0.0379372	0.687553	-1.32003	-0.295433
Dacoc_001	34360976	-0.105383	1.51153	0.85932	1.23939	1.09857	-0.483652	-0.855449	2.15484	1.91558	0.737553	-2.73458	-0.718888	-1.37498
Dacoc_001	34393291	-1.56937	-2.8757	-1.49092	1.16775	-0.0188537	0.91594	-1.01412	0.523925	-0.845075	-0.826361	-1.19255	1.01802	0.171143
Dacoc_001	34393300	-2.62726	-0.877709	-1.98458	0.0781823	-1.122	-0.0203152	1.85841	-0.39137	-0.233651	0.291128	-0.538596	-1.7915	-0.350346
Dacoc_001	34413641	-2.00389	-1.43754	-1.97164	-1.1908	-1.35934	1.09195	1.86102	-1.36669	-0.697063	-0.530563	1.26854	-1.63463	0.65848
Dacoc_001	34413882	-2.91676	-0.780651	-2.0989	0.0269154	-1.18033	-0.212688	2.28631	-0.40936	-0.341798	0.331172	-0.597181	-2.03155	-0.401918
Dacoc_001	34414283	1.28156	-1.08134	-0.603973	-1.13317	1.02627	-0.493259	-1.76117	0.502697	-0.0397576	-2.32444	1.37332	1.3662	1.06336
Dacoc_001	34464477	-1.42055	-1.59136	-1.15899	1.28787	-0.184262	0.634698	0.508108	-0.417843	-2.44229	-0.92509	-0.202743	0.466978	-0.518838
Dacoc_001	34464712	-3.12649	-0.809514	-2.18296	0.0762702	-1.14749	-0.161769	2.13904	-0.0990706	-0.125235	0.313629	-0.860938	-2.01401	-0.404559
Dacoc_001	34529819	-1.46055	1.79885	-0.17707	-0.00496921	-0.164547	-0.844652	1.40103	2.77209	1.27778	0.4812	-2.2009	-2.69217	-0.97376
Dacoc_001	34552278	-0.439475	0.539163	-0.126527	0.372999	-0.22948	-0.520571	0.0412387	0.846048	1.36479	0.993141	-2.02332	-0.582901	-0.893628
Dacoc_001	34552580	-1.46783	2.22314	0.0704696	-0.0155538	-0.181377	-0.453921	0.902329	3.12983	1.01091	0.383188	-2.36598	-2.84265	-1.09718
Dacoc_001	34569334	-0.78724	1.60914	-0.591002	-0.2617	0.53474	0.199171	1.77616	1.57968	-0.827184	-0.380091	-0.780294	-2.43182	0.265716
Dacoc_001	34588531	-0.986315	1.81277	0.273714	-0.238411	0.410957	-0.457799	0.550216	2.91121	0.684217	-0.0836312	-2.10278	-2.10807	-0.868738
Dacoc_001	34604003	-0.525091	1.6071	0.553096	0.637594	-0.388919	0.744582	1.44155	1.11594	-0.0817936	0.884095	-0.179926	-2.3468	-0.132043
Dacoc_001	34664713	-0.327294	0.156699	-0.11542	-0.236419	-0.345796	-0.878027	0.156867	1.20718	-1.48493	-1.21726	0.997893	-2.19916	-0.87994
Dacoc_001	34664758	0.0323942	-0.518272	0.0467761	-0.873193	0.0554641	-0.587963	-1.11497	1.8802	2.05702	0.142397	-0.478535	0.077099	1.10793
Dacoc_001	34665283	-0.629621	-2.0797	-1.12086	0.101024	-1.04477	-0.547304	0.0523983	0.875689	2.05751	1.48528	-1.82757	1.14942	0.693249
Dacoc_001	34721486	-0.409163	-0.816906	0.0453518	-0.341888	-0.51216	-0.434637	-0.900238	1.57476	2.12645	0.90501	-0.976348	-0.026646	1.02137
Dacoc_001	34811184	0.145219	-0.811914	-0.844053	-0.19033	-0.862763	0.604623	1.69329	-2.08644	-1.46279	-0.111039	1.84277	0.555893	1.003
Dacoc_001	34811302	2.0291	-0.0107057	1.03839	0.537124	1.51178	0.623763	-0.869098	-0.321416	-1.69275	-1.20148	0.859442	0.901196	0.10089
Dacoc_001	34817940	2.46862	-2.18474	0.738805	0.280021	1.35396	-0.267675	-1.018	-0.479273	-3.24187	-2.02818	2.52461	2.79603	1.64503
Dacoc_001	34818159	2.06024	-0.391398	0.965436	-0.363007	0.240414	0.217765	-1.17809	-0.626362	-0.562773	-0.179465	1.19699	1.56952	0.505721
Dacoc_001	34818239	0.089869	-0.913912	-0.295717	0.276422	-1.75871	0.175627	2.04892	-2.3947	0.392834	1.74572	0.989256	0.754064	1.23282
Dacoc_001	34818280	0.632295	-0.137775	1.21235	-0.287222	0.413125	1.50402	-1.04904	-0.981137	-2.45669	-1.49317	1.91928	0.881948	0.510835
Dacoc_001	34834270	0.331626	-0.0587063	-0.03747	-1.00592	0.927996	-1.19814	-1.70554	1.19809	2.06909	0.293515	-1.06815	1.71357	-0.228481
Dacoc_001	34835563	2.65745	-1.86618	0.771522	0.760697	0.644685	0.885241	-1.75235	-1.18806	-2.18463	-2.04349	2.34759	2.94281	1.64035
Dacoc_001	34835663	1.26482	0.376635	0.71039	-1.24753	-0.156991	0.433395	0.179134	-1.00018	-1.42355	-1.05425	2.573	0.684963	1.35281
Dacoc_001	34902889	1.11305	-0.438402	0.127769	-1.29975	0.988207	0.763446	-1.0071	-0.730416	-1.51572	-1.91388	2.0579	1.39693	1.62898
Dacoc_001	34902967	-1.01947	-2.01302	-1.24352	0.384701	-2.83583	0.118336	0.33438	-2.03269	0.647505	2.1735	0.446356	0.521331	0.0823707
Dacoc_001	34922550	-0.369747	-3.08795	-1.64737	0.516625	-0.706948	-1.06246	-1.02793	0.154899	0.874178	0.440056	-1.04428	2.15235	0.855904
Dacoc_001	34929622	-1.91699	1.16215	0.273571	-0.210683	-0.172876	0.182447	0.242933	2.00811	-0.340064	-0.469413	-1.42124	-2.42906	-1.175
Dacoc_001	34973789	2.03918	-0.648995	0.334193	-1.72184	-0.58089	0.650784	-0.344414	-1.39271	0.304625	-0.646327	2.43955	0.904208	1.78397
Dacoc_001	34976216	1.92287	-0.530103	0.367788	-1.6568	-1.28513	-0.281234	0.319306	-1.93373	-1.02969	-1.03796	3.19588	0.264986	0.765568
Dacoc_001	35040355	1.4829	2.0006	1.84137	-1.24872	0.830626	1.1737	-1.12307	-0.107563	-0.103081	-0.910088	1.05045	-0.137497	0.0611456
Dacoc_001	35040368	-2.26127	0.681294	-0.95519	1.10314	0.0399257	-0.574409	0.98425	1.18454	0.69241	0.209628	-1.56288	-2.21484	-1.1561
Dacoc_001	35040655	-1.47989	-0.033399	-0.634797	1.01889	0.189544	-0.425744	-0.209576	1.61603	1.03801	0.924543	-2.72528	-1.15414	-0.984558
Dacoc_001	35084627	0.281858	0.278529	0.156094	-0.857646	0.883362	-0.558818	-1.59513	1.09484	2.10774	0.0170191	-1.64114	1.37003	-0.308791
Dacoc_001	35108897	-0.405645	0.234252	-0.133656	0.853265	0.568446	-0.772165	-0.948882	1.96261	0.676102	-0.0758014	-2.37768	-0.139735	-1.18038
Dacoc_001	35134898	1.08787	-0.621548	-0.869179	0.128996	-0.623143	-0.854456	1.73407	-2.03228	-2.85316	-0.491117	3.63622	0.229361	0.839615
Dacoc_001	35202588	-0.279119	0.2652	-0.313826	-0.511571	0.0269798	-0.0820504	0.212452	1.08333	-0.215482	-0.889156	0.608665	-2.00186	-0.0787072
Dacoc_001	35208758	-0.135313	1.03459	0.145213	-0.171652	-0.907457	2.01724	0.123298	-2.07029	1.00916	2.28095	0.37929	0.0438991	0.343721
Dacoc_001	35235103	1.17018	0.45613	0.527941	-1.56345	-0.743658	-0.95422	2.43644	-0.243771	-0.580866	1.23184	1.22257	-0.839282	0.124858
Dacoc_001	35262609	-2.90463	0.486756	-1.03185	0.105836	-1.09965	0.439812	1.30974	0.472873	1.65117	1.28663	-2.08447	-1.43263	-0.825459
Dacoc_001	35268931	-2.53491	0.591547	-0.829842	0.333012	-1.02668	0.505386	0.793844	0.137626	1.94567	1.77017	-2.0175	-1.47555	-1.17207
Dacoc_001	35285275	-2.92548	0.743889	-1.103	-0.0690304	-0.857117	-0.240248	1.62266	1.40109	1.88517	0.702852	-2.24895	-2.54463	-1.02541
Dacoc_001	35291510	-2.82117	1.58844	-0.673469	-0.0826072	1.14161	-1.94532	-0.113534	3.26442	2.56958	-0.856205	-4.3856	-1.30408	-1.87131
Dacoc_001	35297622	-0.473429	0.475872	0.861944	-0.262572	-0.0673487	1.87379	-0.606887	-0.549302	2.06971	2.33261	-1.64395	1.49268	0.126717
Dacoc_001	35361572	-0.197269	-0.226694	-0.464017	-0.729092	-0.612829	0.349294	0.319095	0.797149	-0.0644383	-0.68274	0.777386	-2.06579	0.194805
Dacoc_001	35381403	-2.33988	0.404245	-0.875388	0.354447	-0.509237	-0.261226	1.72491	1.16188	1.29025	0.70772	-1.93463	-2.14543	-0.860038
Dacoc_001	35381436	-2.92066	0.415795	-1.07125	0.626575	-0.403416	-0.74598	1.33273	2.46418	1.18939	0.141587	-3.00859	-3.3896	-1.60008
Dacoc_001	35381651	1.48132	-0.606233	0.361314	-1.31203	-0.304863	0.709006	-0.184703	-1.63929	-1.43418	-1.22397	2.9796	1.54665	1.58786
Dacoc_001	35381807	-1.98916	-0.0769723	-0.896626	-0.0566644	-1.04934	-1.06964	2.75884	0.293985	0.0767694	0.359687	-0.701087	-2.03526	-1.46695
Dacoc_001	35417809	0.404818	-1.87647	-0.647355	0.429774	-0.613194	-1.24232	-0.491907	-1.19812	1.57299	1.31627	-0.75703	2.31985	-0.00367797
Dacoc_001	35442409	-0.289879	-2.01963	-0.254016	0.217381	-1.51527	0.714159	0.233474	-1.36335	2.03348	3.19339	-1.76522	1.61157	0.895367
Dacoc_001	35446697	-3.17675	-0.753237	-1.02819	1.29355	-2.00276	-0.319569	0.555287	1.06856	2.75293	2.92341	-4.26579	-2.51453	-2.01335
Dacoc_001	35471552	-0.203823	0.0714899	0.380387	-0.774366	-1.6618	2.11775	-0.015992	-1.4426	3.29147	3.75386	-1.05431	0.839975	0.337033
Dacoc_001	35471630	-0.627738	-2.11047	-0.45765	0.633384	-1.62527	0.675715	0.657068	-1.72453	2.01893	3.57556	-1.62069	0.977909	0.304329
Dacoc_001	35471801	2.94493	1.01193	1.08987	-1.2701	1.02606	1.20136	0.294835	-2.38717	-2.95023	-2.00835	4.81067	1.88875	2.35764
Dacoc_001	35489201	-0.366225	0.216305	0.357216	-0.655346	-1.41129	1.41281	0.581037	-1.48671	2.57472	3.00715	-0.604626	0.422086	0.343567
Dacoc_001	35497061	-0.127327	0.599943	0.629822	-1.01574	-0.655298	1.11357	-0.244212	-0.800805	2.87243	2.67446	-0.879363	0.907447	0.228777
Dacoc_001	35562676	-0.352042	0.675041	-0.11839	-1.25267	-2.6344	1.54007	0.803624	-0.412767	3.85073	2.28675	-1.36524	-0.524482	-0.221716
Dacoc_001	35576590	0.912174	1.18375	1.58059	-0.206373	2.51626	-0.446403	-0.651976	1.40969	-2.53553	-1.78227	0.386689	-1.05396	0.161897
Dacoc_001	35605559	-0.291919	-2.34898	-1.75062	0.581169	-1.34039	-0.661959	0.783417	-0.601248	0.0971987	0.673674	0.0250632	0.198268	0.403381
Dacoc_001	35605698	-0.306916	3.63682	2.29704	0.653132	0.805165	1.58254	-1.50434	-0.16505	2.75692	1.57977	-1.32605	-1.6249	-1.71752
Dacoc_001	35701872	0.00625418	0.444871	-0.112342	-0.23731	-1.57625	1.01684	0.902736	-2.04162	2.48218	2.30902	-0.275407	0.0703238	-0.360168
Dacoc_001	35732505	-0.262957	1.09316	0.653356	-0.196383	-1.44256	2.26902	-1.00961	-0.790811	2.41395	2.24095	0.127244	-1.19932	0.425932
Dacoc_001	35738653	-0.0625398	-2.18566	-1.45736	1.02067	-0.560731	-1.6545	0.122273	0.84125	-2.81629	-2.59419	0.727854	-0.40805	0.0127304
Dacoc_001	35785178	0.0477495	-0.49804	0.100965	-0.115719	-1.05566	0.217501	-0.810735	-0.55551	2.71406	1.22989	-0.649157	1.32841	0.352245
Dacoc_001	35847487	0.282252	-1.94242	-1.5552	-0.71367	-0.0500872	-0.370884	1.63061	-1.70017	-2.33	0.092856	2.13034	0.0230122	1.12448
Dacoc_001	35847504	-0.93066	1.2029	0.700559	-0.692476	-0.328641	0.510845	0.0228591	2.0569	0.676672	-0.223903	-1.1885	-2.50189	-0.854198
Dacoc_001	35855616	-2.15915	-2.20707	-2.80281	0.97457	-1.8534	-1.03292	2.8115	-0.269563	-0.247247	0.129706	-0.216658	-0.850742	0.11415
Dacoc_001	35855691	0.0359949	-1.88939	-1.58528	0.713879	-0.380215	-1.47326	1.15714	-0.866365	-2.17046	-0.567303	0.96221	0.232696	0.395885
Dacoc_001	35855762	-0.565827	-0.586485	-0.569868	0.582541	-0.14927	0.1761	0.680155	0.363174	-2.77156	-2.01071	0.461631	-1.04809	-0.0339683
Dacoc_001	35869911	-0.507682	0.761959	0.895995	-1.2951	-0.506085	2.20783	0.845237	-1.3135	1.76057	2.76446	-0.0980508	-0.149051	0.696693
Dacoc_001	35896159	0.503361	-1.09546	-1.25147	1.14876	0.644397	-1.94866	-0.737952	1.741	-1.54004	-2.78574	-0.173456	0.308615	-0.596748
Dacoc_001	35896240	-0.688748	-2.06442	-1.40667	0.0649902	0.544349	0.155157	1.18307	-0.315128	-2.00924	-1.70455	0.196581	-0.496116	0.702831
Dacoc_001	35896258	0.900689	-0.550172	-1.16719	0.784467	0.173302	-2.99148	-1.29438	0.669349	1.73974	-0.483612	-0.237161	2.31006	-0.932982
Dacoc_001	35904297	-0.0465099	-0.738513	-1.59618	0.947085	0.17604	-2.58025	-1.12953	0.815474	1.94535	-0.209187	-0.896823	1.5058	-0.830776
Dacoc_001	35928220	-0.696562	0.962235	1.0302	-1.56044	-0.723035	2.78563	1.30054	-1.90036	1.76433	3.30263	-0.0142742	-0.500278	0.910898
Dacoc_001	35931957	0.0124516	2.13203	1.02263	-1.06141	0.803222	0.883656	-0.153022	1.36083	-0.70768	-1.08228	0.760213	-2.735	-0.393952
Dacoc_001	35933048	0.866565	-0.963021	-1.59294	0.678972	0.211165	-3.28252	-1.51414	0.681292	1.88302	-0.21055	-0.466815	2.53509	-0.877329
Dacoc_001	35978440	-2.73134	0.535075	-1.17523	0.471243	-0.419867	-0.25384	1.69615	1.28558	1.04253	0.611434	-2.10201	-2.47112	-1.06001
Dacoc_001	35983608	-2.38938	0.682469	-0.932557	0.507948	-0.301165	-0.320692	1.71076	1.21223	1.068	0.55667	-1.99317	-2.3279	-0.971769
Dacoc_001	36014012	-2.06364	0.733777	-0.734738	0.00797078	-0.648677	-0.320298	1.64829	0.948964	1.12666	0.413136	-1.67916	-2.04998	-0.961004
Dacoc_001	36042230	-0.148107	0.571868	0.135128	0.870962	-0.515562	0.787796	1.22461	-0.23068	-2.59447	-0.196604	2.2348	-2.7216	0.27698
Dacoc_001	36048215	0.283123	-1.30938	-0.856302	0.590589	-0.780365	-0.208445	0.516626	-1.54676	-1.47186	-0.455476	2.19046	0.237148	0.706868
Dacoc_001	36065077	-2.38884	0.211534	-0.877302	0.269582	-0.437966	-0.0909904	1.48618	0.891248	0.848758	0.48778	-1.83679	-1.88362	-0.764588
Dacoc_001	36082158	-0.728167	0.820885	-0.15856	-0.487074	0.164927	-0.0589087	0.390091	1.54834	0.718579	-0.591094	-0.51893	-2.32059	-0.197884
Dacoc_001	36082282	-0.3971	0.127389	-0.119312	-0.169461	-0.999773	2.12013	0.13069	-2.15126	0.112787	1.62963	0.883405	0.497926	0.653579
Dacoc_001	36091810	0.287353	-0.675603	-0.5027	0.20643	-0.303834	-1.09218	2.12394	-1.56076	-1.22334	0.881292	1.54803	0.326538	0.0832275
Dacoc_001	36113484	-0.828806	0.906005	-0.700802	-0.478034	-0.0313684	-0.30272	0.618185	1.28317	0.826612	-0.491226	-0.292103	-2.2836	-0.20059
Dacoc_001	36124834	0.202507	-1.04584	-0.194866	0.119561	1.4272	-2.19642	0.460868	0.728935	-1.2529	-1.21591	-0.418058	2.12002	-0.470965
Dacoc_001	36126429	-2.98965	0.203713	-1.2027	0.517048	-0.494657	-0.159352	1.66065	1.00522	1.03835	0.612199	-2.23449	-2.27545	-1.05434
Dacoc_001	36126453	-0.368793	-0.737665	-0.239928	0.412476	-1.74101	0.809413	-0.0524637	-1.37675	2.09939	2.26287	-0.695599	1.10259	-0.0127735
Dacoc_001	36136381	-0.897287	-0.494086	-0.0841997	0.0636725	-1.83574	1.16792	0.361159	-1.56589	1.71468	2.11326	-0.464134	1.11818	0.257765
Dacoc_001	36136516	0.374211	0.182124	0.523368	-0.77674	2.17356	-1.19619	-1.6535	1.82122	0.634637	-1.17277	-1.6836	2.00374	0.0108153
Dacoc_001	36143581	-0.026112	-0.827361	-1.30342	0.236399	-0.948193	-0.93632	1.66221	0.382977	-0.585617	-0.0883541	0.681477	-2.3429	-0.28497
Dacoc_001	36191573	-1.51824	0.85324	-0.285751	-0.396037	-0.0393786	0.291931	0.198842	2.07886	0.724974	-0.380596	-1.41563	-2.49375	-0.712344
Dacoc_001	36225034	-1.19712	1.17406	0.104411	-0.416974	-0.0118151	-0.141147	0.0797893	1.85892	0.853008	-0.46998	-1.26123	-2.68103	-0.882954
Dacoc_001	36259177	-0.195697	-2.04579	-1.84473	-0.298144	-0.191614	-1.94536	-0.0918032	-0.709244	1.24955	0.869761	-0.389977	2.41808	0.214072
Dacoc_001	36266793	0.80635	-0.20534	0.587864	1.06993	0.0493583	-1.1917	-0.259339	-1.03949	0.254239	-0.260588	0.456215	2.5161	-0.624899
Dacoc_001	36296089	0.491383	1.48056	1.27018	-0.314678	2.12418	-0.639083	-0.570899	0.557768	0.735774	-0.381515	-0.6184	0.66201	-0.362084
Dacoc_001	36296217	-0.72674	-2.83978	-1.64122	0.821211	-2.21069	1.10937	0.986438	-2.05115	1.22729	2.83896	-0.873688	0.540929	1.23765
Dacoc_001	36296344	-2.48931	0.378509	-1.02891	0.51169	-0.42781	-0.334732	1.53262	0.985934	1.19827	0.54996	-1.90263	-2.22129	-0.859852
Dacoc_001	36297240	-0.542857	-0.117254	-0.0946175	-0.131073	-0.654856	0.921652	-0.0710642	-0.921798	2.58194	2.29066	-0.818817	0.202785	0.393242
Dacoc_001	36306807	-0.454596	-0.560009	-0.217376	0.0393255	-1.61259	1.13673	0.000558282	-1.26906	1.95165	2.30069	-0.495117	0.84355	0.276422
Dacoc_001	36333123	-2.47146	0.448091	-1.03591	0.111641	-0.585936	-0.0752087	1.70863	1.09761	1.00363	0.588128	-1.98321	-2.05607	-0.754548
Dacoc_001	36397345	-2.74428	0.192552	-1.35786	0.48823	-0.520159	-0.152782	1.70012	0.983718	1.07188	0.587304	-1.99236	-2.2451	-0.910572
Dacoc_001	36397876	-1.5721	1.1105	0.0631828	-0.719486	-0.223344	-0.208904	0.861689	1.95282	2.92504	1.00439	-2.38497	-2.5235	-1.14553
Dacoc_001	36474163	1.06622	-0.334231	0.90449	1.28925	-0.635413	-1.72027	-0.111646	-1.4313	-0.0853737	0.581944	1.08863	2.29994	-0.695745
Dacoc_001	36478025	-1.69117	0.649233	-1.02417	-0.762048	-0.555764	-0.181483	1.84849	1.02668	2.39113	0.943666	-1.82193	-2.66675	-0.410119
Dacoc_001	36479631	0.10272	-0.600999	0.56346	0.882896	-0.0438556	-0.348477	-1.361	-0.943786	0.116284	0.249578	0.262879	2.07524	-0.333099
Dacoc_001	36526138	0.0543835	-0.608421	0.0662091	1.00006	0.349068	-0.624785	-1.45218	-0.759201	0.841822	0.496162	-1.28599	2.93327	-0.508831
Dacoc_001	36532411	-2.05389	0.359017	-1.06828	-0.155676	-0.54968	-0.30252	1.63033	1.11347	1.78867	0.701509	-1.7913	-2.22877	-0.54944
Dacoc_001	36532459	0.176603	-0.135224	0.188921	-0.839344	-0.645448	0.71359	-0.645883	-0.954998	3.00236	2.0246	-0.223117	1.54468	1.02983
Dacoc_001	36532596	-0.320807	-2.32825	-1.4598	0.654707	-0.831272	-1.23498	-1.33217	-0.736011	2.15974	1.1034	-1.33315	2.72378	-0.217002
Dacoc_001	36544307	-0.399297	-1.28592	-0.696956	0.703006	0.0410141	-0.304456	-2.06836	-0.612688	1.66849	1.18212	-1.4737	2.67993	-0.230126
Dacoc_001	36554243	-0.914605	-1.6102	-1.39011	-0.201452	-2.16175	0.759685	0.659939	-1.90263	0.860968	2.63969	0.197334	0.388164	0.511428
Dacoc_001	36554254	0.244611	0.503644	0.890441	0.510681	0.512448	0.142321	-0.82605	-1.10124	0.476862	0.976976	-0.370061	2.60282	-0.377389
Dacoc_001	36592669	0.645455	0.141101	0.304666	0.287273	1.78508	-2.08225	-0.0515444	1.3542	-0.349941	-1.92358	-1.03281	2.61417	-0.559875
Dacoc_001	36598011	-2.03894	0.326028	-0.820436	0.300789	-0.244679	-0.566192	1.40313	1.18473	1.21337	0.520435	-1.66728	-1.87417	-0.743662
Dacoc_001	36610916	0.358757	1.31193	0.721697	0.262141	1.48867	0.135488	1.24097	-0.309332	-2.10233	-0.870356	0.821619	-0.12681	-0.275151
Dacoc_001	36623800	-0.158513	-0.677046	0.265074	0.58437	0.267356	-0.605601	0.5041	-0.985941	-0.224597	0.997278	-0.540465	2.56149	-0.363906
Dacoc_001	36676668	-0.34303	-0.30817	-0.0619091	-0.0994853	-1.32638	1.2237	-0.105292	-1.32438	1.78339	2.19742	-0.58972	0.869049	0.2517
Dacoc_001	36681954	-0.216736	-1.24802	-0.322667	0.37629	0.0443745	-0.981877	-1.18767	0.158296	1.63628	0.857784	-1.83037	2.86116	-0.318649
Dacoc_001	36682920	0.641069	-0.4071	0.926286	0.789359	-0.51499	-0.366034	-1.67127	-1.11309	1.19421	1.11386	-0.628594	2.23261	-0.213089
Dacoc_001	36683317	-2.43636	0.501949	-1.09804	0.695331	-0.286236	-0.471626	1.58891	1.07843	1.21745	0.532679	-1.87999	-2.13478	-0.891225
Dacoc_001	36683473	-0.300595	-0.713183	-0.132044	0.354887	1.40173	-0.778904	-1.00461	1.84126	-0.576293	-2.03225	-1.88939	1.32964	-0.34909
Dacoc_001	36687514	-0.165082	-0.608355	-0.215411	0.694314	0.155206	0.135393	-1.99454	-0.487489	2.0549	0.666152	-1.85122	2.95918	-0.143927
Dacoc_001	36697437	-0.462701	-1.11612	-0.79632	0.466927	0.183211	0.0155061	-2.04173	-0.54335	1.56064	1.07178	-1.70172	2.74968	-0.269004
Dacoc_001	36728220	-2.13766	0.379842	-0.99783	0.537383	-0.182762	-0.485602	1.26596	0.907099	1.09865	0.352204	-1.68144	-1.77435	-0.784449
Dacoc_001	36733781	-2.4913	1.99163	0.550174	0.865025	0.453861	0.324146	0.0897357	0.55557	2.43364	0.98783	-3.63651	0.395191	-1.33004
Dacoc_001	36735535	-2.00171	0.640567	-0.247642	0.166973	0.138479	-0.801935	0.412729	0.927186	1.16498	-0.0548971	-0.689018	0.129934	-0.713912
Dacoc_001	36735666	-2.79706	-0.0135018	-0.948035	0.730738	-1.42073	0.03854	1.1633	-0.26456	1.67925	1.10204	-1.52803	-0.634581	-0.674271
Dacoc_001	36758169	-2.47979	1.58406	-0.37188	0.663502	0.290787	0.488032	1.22471	0.536274	0.304971	0.311295	-1.51518	-2.2723	-0.835091
Dacoc_001	36784699	-2.83319	1.65699	-0.51841	0.429645	0.189625	0.57786	1.19995	0.735273	0.897723	0.637158	-1.84189	-2.12271	-0.961987
Dacoc_001	36795276	-2.52183	1.09002	-0.776938	0.618892	0.298322	0.205687	1.04852	0.688726	0.748697	0.456356	-1.6902	-2.05826	-0.936949
Dacoc_001	36819981	-0.0631128	-0.0465687	-0.831497	0.846723	1.15285	0.616055	1.86124	-1.51285	-2.34238	0.951618	1.68198	-1.02316	0.850068
Dacoc_001	36820609	1.08165	-0.704206	0.16827	-0.577734	2.54191	-1.42469	-2.89281	2.42809	1.25241	-2.16898	-1.67585	2.5062	0.557051
Dacoc_001	36834617	-2.59881	1.2733	-0.567199	-0.644228	-0.708778	0.234885	1.705	2.25929	1.41236	0.870191	-2.61045	-3.11474	-0.555903
Dacoc_001	36837994	-0.389441	-0.96898	-0.374627	-1.29802	-1.78496	2.0329	0.404544	0.390808	0.293443	1.09987	-0.482206	-1.14286	0.836266
Dacoc_001	36937296	-2.15469	0.154774	-1.28524	1.30663	0.83225	-1.34378	0.828966	1.24486	-0.0156023	-0.383778	-1.06028	-2.24067	-1.35627
Dacoc_001	36941128	-2.13387	-0.228223	-0.436307	-0.553386	-1.59674	1.02369	1.169	0.00305472	2.89414	2.03474	-1.55435	-1.33482	-0.451516
Dacoc_001	36953396	-1.96608	0.240122	-0.00256611	-0.265659	-0.449918	0.715883	0.84936	0.315449	2.02903	1.85294	-1.29287	-0.659072	-0.139017
Dacoc_001	36959187	-2.70537	0.180418	-1.60199	0.701217	0.390627	-0.988794	0.799793	0.716128	0.478054	-0.0450699	-1.38012	-2.09319	-0.952117
Dacoc_001	36967748	-2.05657	0.400732	-0.931353	0.192576	-0.298934	-0.237088	1.38486	0.926839	1.08374	0.443447	-1.4868	-1.67533	-0.527989
Dacoc_001	36969525	0.176156	-0.565958	0.0957664	0.921116	-0.0125959	-0.538858	-0.131302	-1.23397	-0.131687	0.864868	-0.210876	2.10042	-0.277163
Dacoc_001	36969547	-0.278493	-0.381407	-0.104162	0.0450961	-1.54981	1.17505	-0.106355	-1.30639	1.85831	2.28735	-0.400204	0.865842	0.301757
Dacoc_001	36984295	-0.272446	-0.344654	0.291102	0.142441	-1.69555	0.980392	-0.277294	-1.22573	1.8967	2.36614	-0.425101	0.939724	0.11044
Dacoc_001	36984707	-1.7756	-0.547806	-1.37159	0.865545	1.03396	-1.30928	0.0348019	1.17236	1.72418	-0.86246	-3.02248	0.662551	-1.46091
Dacoc_001	36985988	-0.873581	0.126203	-0.084606	0.15338	0.884456	-0.2296	-0.842097	0.957678	1.69719	0.194485	-2.10053	0.202836	-1.36034
Dacoc_001	36986442	0.196989	0.132029	0.849124	0.819467	-0.106076	0.273882	1.17375	-2.13833	-1.24932	1.5014	0.417256	1.33934	0.157041
Dacoc_001	37006571	-0.393474	-0.237111	-0.0735974	-0.129052	-1.29931	1.02791	-0.0809996	-1.11612	1.63555	2.05197	-0.416146	0.647471	0.260241
Dacoc_001	37006578	-2.32556	0.0843261	-1.41894	1.07106	-0.459404	-0.668495	1.37761	-0.725798	2.02305	1.78721	-2.33973	-0.149786	-0.953504
Dacoc_001	37038640	-2.062	0.533078	-0.940926	0.100898	-0.476258	-0.36911	1.58747	1.27349	1.01495	0.528575	-1.69894	-2.05506	-0.720868
Dacoc_001	37062510	-2.07807	0.451217	-0.961444	0.366728	-0.361248	-0.435468	1.52278	1.07707	0.911384	0.483371	-1.73227	-2.00969	-0.844479
Dacoc_001	37062558	-0.508139	-0.480431	-0.101532	-0.197859	-1.8356	1.6425	-0.0836205	-1.56645	2.16512	2.83183	-0.523547	1.09547	0.504172
Dacoc_001	37082112	-2.01845	-0.896319	-1.7996	0.503998	-0.66218	-1.06227	2.47079	-0.405218	0.833524	1.69824	-1.67727	0.224123	-0.598615
Dacoc_001	37082479	0.775718	0.86508	0.277119	1.09188	2.46967	-1.57011	-1.02723	-0.0252926	-1.59705	-2.79551	0.779968	1.05871	-0.216783
Dacoc_001	37090793	-1.52427	-1.23647	-0.569753	-0.0448983	-0.731681	-0.00956697	1.57879	0.922516	0.0804564	1.23257	-2.10639	0.0382558	-0.567009
Dacoc_001	37090947	-0.460538	-0.324337	-0.0875841	-1.15709	-1.13301	0.944011	0.563601	-1.28783	1.08699	2.63313	0.385217	-0.103938	0.36061
Dacoc_001	37092839	0.842596	0.630893	1.01846	-0.709052	0.0741732	-0.539256	-1.00102	0.158254	2.03282	0.696834	-0.194906	1.02717	-0.0712828
Dacoc_001	37095649	-1.77129	-1.42609	-1.67206	0.378296	-0.539894	-1.04407	2.06045	-0.14073	0.94159	1.67922	-2.03615	0.568202	-0.454441
Dacoc_001	37097623	0.276725	-0.332372	-0.107166	0.392675	1.93512	-1.00268	-0.999252	2.15883	-0.857937	-2.35615	-0.951216	1.79831	-0.232507
Dacoc_001	37103324	-1.41822	-0.371114	-0.984656	-0.100994	-0.456866	-0.79172	2.04136	-0.409243	0.406721	1.50895	-1.13942	0.533169	-0.0824741
Dacoc_001	37113014	-1.76912	-0.938742	-1.5118	0.336443	-0.764553	-0.953551	2.27449	-0.319521	0.576041	1.5349	-1.53094	0.354824	-0.381604
Dacoc_001	37113633	-0.0559962	0.0377338	-0.547703	-0.0540792	-0.722331	0.284872	-0.500413	-1.6313	2.68939	1.40285	-0.246648	-0.155214	0.280023
Dacoc_001	37121019	-1.99636	-1.13612	-1.56342	0.17549	-0.618393	-0.77841	2.20873	-0.46379	0.601258	1.97274	-1.61973	0.400406	-0.413175
Dacoc_001	37126006	-0.0471379	-1.06913	-0.431713	-0.100843	-0.0217573	0.629162	0.259383	-1.1682	0.696163	2.56564	-0.9736	1.56458	0.40381
Dacoc_001	37126110	-0.344447	-0.446816	-0.831915	0.391572	-1.05329	0.915497	0.412527	-1.89398	0.162046	2.451	0.233714	-0.0159254	0.0962869
Dacoc_001	37143139	-1.05483	0.868191	-0.0319085	-0.62902	-1.44598	-0.300072	1.20948	1.75114	1.49454	0.37115	-1.69279	-2.29692	-0.689737
Dacoc_001	37196018	-2.2435	-0.570749	-1.72932	0.45037	-0.896024	-0.68883	1.55678	1.05645	0.832686	0.14719	-1.65377	-2.05748	-0.519318
Dacoc_001	37200477	-0.173899	0.230015	-0.343783	0.116263	2.17366	-0.0976441	-0.938209	1.30307	-1.20167	-1.90848	-0.854411	0.784889	0.144789
Dacoc_001	37200603	-0.321776	0.0803717	0.130013	-0.415843	-2.03755	0.683707	0.723241	-2.88318	2.70074	4.00099	0.264458	0.658559	0.268822
Dacoc_001	37227354	0.229047	0.0182513	0.366649	-0.440336	0.15195	0.25162	-0.544897	-0.470226	2.09385	1.72921	-0.756691	1.20458	0.573198
Dacoc_001	37227811	-0.343606	-1.29792	-0.76314	-0.267673	-0.37213	0.11073	0.830975	-2.14001	0.845465	2.83882	-0.300284	1.46293	1.03809
Dacoc_001	37268296	-0.950773	-1.32978	-0.380671	-0.942093	-0.235177	0.724005	0.0197313	-0.458779	1.28673	2.3738	-1.65392	2.09534	0.177046
Dacoc_001	37268488	0.374421	-0.520275	-0.61427	0.753013	1.0509	-0.826075	0.134679	-1.55794	-0.884075	0.366132	0.876529	2.14388	0.587178
Dacoc_001	37268571	-2.12057	0.867432	-0.837009	0.574126	-0.305873	-0.48424	1.20962	1.55596	0.781064	0.463438	-2.12616	-2.05579	-1.24389
Dacoc_001	37280401	-2.7192	1.02041	-1.10292	1.21576	0.161176	-0.796279	1.34709	1.46805	0.916496	0.646131	-2.32031	-2.8444	-1.45779
Dacoc_001	37292502	-0.6198	-2.01012	-1.05378	-0.684812	-0.611868	0.338286	0.43488	-0.913343	1.65538	3.02502	-1.72631	2.27761	0.67671
Dacoc_001	37329552	-0.438636	-0.479749	0.152058	-0.528924	-1.73235	0.584891	0.0299704	-2.27056	3.20872	3.9628	-0.921449	1.49261	-0.15417
Dacoc_001	37348264	-0.140707	-0.499465	-0.0107343	-0.594276	-1.59262	0.708704	-0.0189413	-1.67285	3.71215	3.87007	-0.742897	1.31241	0.244233
Dacoc_001	37354788	-0.232251	-0.838194	-0.319001	-0.568427	-1.54678	0.382228	0.0591699	-1.65243	3.19474	3.60785	-0.585405	1.13128	0.328457
Dacoc_001	37365063	0.224571	-0.199327	0.199971	-0.102065	-0.427317	0.535932	0.181463	-0.914724	2.20673	2.08296	-0.410657	0.298521	0.44186
Dacoc_001	37365245	0.0879014	-0.515543	0.000755012	0.666276	0.133582	-0.537025	-0.037191	-1.56387	-0.269662	0.790485	-0.159384	2.07051	-0.232447
Dacoc_001	37410212	0.174302	1.03787	0.765908	-0.61791	0.461811	-0.487106	-0.353572	0.173584	2.3117	0.767165	-0.667251	0.873314	-0.386983
Dacoc_001	37410633	-0.146598	0.484005	-0.551576	1.19805	1.48286	-0.979143	-0.112669	1.42588	-2.49847	-2.32363	0.348225	-1.08519	0.0378232
Dacoc_001	37441088	0.255471	1.02352	0.769194	-0.88895	0.356727	-0.311114	-0.627088	0.261685	2.87074	1.30969	-1.03405	1.12167	-0.617233
Dacoc_001	37507100	0.0226069	1.17241	0.814739	-1.11139	0.362206	-0.0968558	-0.562535	0.110586	2.62272	1.26948	-0.905482	0.939476	-0.362176
Dacoc_001	37526533	-2.48082	0.175148	-1.16627	0.439701	-0.448921	-0.181676	1.41832	0.842628	0.749355	0.550165	-1.90446	-1.87735	-0.830814
Dacoc_001	37526703	0.139772	1.30145	1.3385	-1.07504	0.33732	0.224036	0.107391	-0.493018	2.59105	1.91484	-0.997033	0.605407	-0.416722
Dacoc_001	37527190	-0.872651	0.811688	-0.251402	-0.434462	-0.0393224	0.320379	0.249168	1.90018	0.84752	-0.404051	-0.905335	-2.32063	-0.21901
Dacoc_001	37527235	0.445853	0.883107	-0.42461	1.60361	0.880345	-1.37878	-0.118937	1.37615	-1.55161	-2.00054	0.534388	-1.67868	-0.674162
Dacoc_001	37533420	0.151111	0.434411	0.559392	-0.478229	0.39413	-0.892603	-1.4697	0.869096	2.28481	0.102239	-1.05521	1.54828	-0.555875
Dacoc_001	37556695	-0.265316	0.300995	-0.344121	-0.658673	-0.177307	0.43792	-0.0504141	1.58919	0.718334	-0.737544	-0.289099	-2.21736	0.0785493
Dacoc_001	37558639	1.08381	0.455518	0.904977	-1.12628	0.889595	0.40225	-1.51913	0.684036	2.35031	0.756972	-0.346722	1.35395	0.49037
Dacoc_001	37561386	0.067159	0.498585	0.994096	-1.02558	-0.881407	0.919211	-0.391701	-1.32092	3.81502	3.27406	-0.989613	1.39287	0.0702265
Dacoc_001	37585045	0.135228	0.790718	0.630098	-0.846931	0.132339	-0.0547945	-0.423417	-0.0064825	2.41861	1.27994	-0.919143	0.818121	-0.336755
Dacoc_001	37606436	-0.164343	0.628461	0.351945	-0.619829	-0.035706	0.163037	-0.372255	1.75771	0.76916	-0.976898	-0.276332	-2.00185	-0.188775
Dacoc_001	37616868	0.160423	0.799848	0.724077	-0.86315	0.196994	0.101592	-0.198547	-0.151417	2.21637	1.36207	-0.659799	0.537237	-0.123373
Dacoc_001	37620777	0.330003	-0.48385	0.5295	-0.247438	0.979818	-0.663333	-1.63473	1.07077	-1.30718	-2.19672	-0.123364	1.77648	-0.407817
Dacoc_001	37620945	1.72256	0.446733	1.11631	-0.399656	-0.249412	0.974226	0.97671	-2.90648	-2.62576	-0.274205	4.28371	-0.939576	1.01574
Dacoc_001	37636621	-2.53118	0.255916	-1.23717	0.231394	-0.449762	-0.284853	1.4767	1.00811	0.736376	0.587129	-1.87983	-2.04368	-0.770145
Dacoc_001	37654006	0.333799	0.830301	0.661522	-0.826351	0.390968	-0.36022	-0.494365	0.251877	2.04239	0.938263	-0.799813	0.592808	-0.413973
Dacoc_001	37664286	0.292708	1.09188	0.993143	-0.68406	0.810857	-0.687477	-0.744642	0.392957	2.51631	0.974998	-1.04219	1.04065	-0.637127
Dacoc_001	37689625	-2.17679	0.0114233	-1.00882	0.327683	-0.433374	-0.0823746	1.33062	0.762947	0.680446	0.540262	-1.50638	-1.5885	-0.56663
Dacoc_001	37719022	0.183446	1.95515	1.73384	-1.0052	0.785876	0.394117	-0.498977	-0.303917	2.60262	1.86045	-1.08085	0.46284	-0.64603
Dacoc_001	37728074	0.125033	-1.01431	-0.0300852	0.497927	0.308197	-0.443693	0.11981	-1.39525	-0.297168	1.0046	-0.127317	2.30356	0.0231646
Dacoc_001	37737087	0.171635	0.959418	0.982235	-1.26138	0.377907	-0.311179	-0.210138	0.0298363	2.18725	1.46229	-0.874836	0.63746	-0.426393
Dacoc_001	37737261	-0.0124409	0.679551	0.285688	-0.605404	-0.318719	0.138368	0.206094	1.48163	0.0751559	-1.09267	0.356587	-2.34784	-0.164529
Dacoc_001	37764115	-0.022136	0.696014	0.602124	-0.996163	-0.326694	0.607268	-0.0189899	-0.460175	2.63523	1.71703	-0.730353	0.771572	-0.128286
Dacoc_001	37776625	-2.96169	0.235382	-1.44024	0.312274	-0.683529	-0.256538	1.83511	1.10162	0.925728	0.686541	-2.1465	-2.2059	-0.858468
Dacoc_001	37776884	-1.28096	0.347649	-1.0962	0.0734889	-0.0446815	-0.104851	0.904336	1.86688	0.266337	-0.126604	-0.979179	-2.10536	0.0830462
Dacoc_001	37784135	-3.06572	0.178728	-1.43628	0.354103	-0.622463	-0.286332	1.78689	1.19926	0.987322	0.708455	-2.13689	-2.1932	-0.867144
Dacoc_001	37793331	0.242986	0.824945	0.782175	-0.507261	0.375988	-0.310593	-0.601586	0.130561	2.86144	1.36467	-1.14798	1.05796	-0.396283
Dacoc_001	37794979	-2.1147	0.214608	-1.02556	0.0272401	-0.54186	-0.148704	1.35461	0.975439	0.670147	0.583173	-1.69111	-1.69583	-0.594438
Dacoc_001	37798102	-0.483781	-0.502006	-0.20609	0.0765377	-1.79037	0.700512	-0.424587	-1.21011	2.50263	2.03071	-0.769788	1.53593	-0.113795
Dacoc_001	37812158	-2.41509	0.130632	-1.25564	0.340547	-0.498078	-0.173764	1.48014	0.826849	0.728021	0.637928	-1.82522	-1.93526	-0.663514
Dacoc_001	37812213	-0.150399	0.869408	0.659129	-0.787877	-0.283218	0.600928	0.148612	-0.668517	2.24568	1.8928	-0.710341	0.536136	-0.171329
Dacoc_001	37849927	-0.495101	-0.124225	0.183234	0.353404	-1.87345	1.65484	1.73015	-2.01678	-1.03312	1.40263	1.16075	-1.07354	0.456694
Dacoc_001	37850048	2.06357	0.48827	1.67841	-0.198996	-1.27478	1.36059	0.144253	-1.97369	-0.346529	0.670971	1.6975	1.11661	0.807872
Dacoc_001	37850781	0.127555	0.850749	0.642081	-1.04132	-0.644	0.722457	0.391892	-0.698536	2.33004	1.91101	-0.578494	0.520579	-0.00734349
Dacoc_001	37858107	0.0572619	0.879726	0.832766	-0.823274	0.189544	0.0183573	-0.634677	-0.0675178	2.70421	1.48718	-0.937957	0.902467	-0.225509
Dacoc_001	37858224	-2.50421	0.644928	-0.886277	-0.0932285	0.13479	-0.378278	1.28311	1.50305	1.40459	0.700815	-2.39807	-1.82952	-0.900961
Dacoc_001	37858487	-0.0555757	0.4491	-0.0495216	-0.934596	-0.384644	0.549947	-0.157076	1.28645	0.739793	-0.842201	0.172996	-2.02881	0.318754
Dacoc_001	37860255	-0.339641	0.0646425	0.0394298	-0.51851	-1.11366	0.632061	-0.556783	-0.588788	2.20907	1.34209	-0.402734	1.32965	0.17375
Dacoc_001	37884162	0.208602	1.07036	1.03816	-1.14341	0.247083	0.314991	-0.247348	-0.185356	2.51336	1.89814	-0.888859	0.586607	-0.0972287
Dacoc_001	37891618	0.0344325	1.10023	0.911721	-1.08941	0.117268	-0.153963	-0.566272	-0.0062263	2.71936	1.51055	-0.973147	0.916899	-0.527231
Dacoc_001	37905272	-2.75872	0.174105	-1.20675	0.5033	-0.522348	-0.167962	1.47739	1.00415	0.883428	0.540554	-1.92473	-2.04304	-0.811012
Dacoc_001	37947417	-0.220026	0.74313	1.00783	-0.708655	-0.977766	0.687233	0.575056	-1.26184	2.58772	2.30561	-0.249984	0.793289	-0.481797
Dacoc_001	37955666	-0.0946995	-0.99986	-1.17867	0.907739	0.472905	-0.630075	1.42809	1.01375	-3.89081	-2.12434	1.15769	-2.41691	0.6086
Dacoc_001	37972201	-2.5524	-0.432215	-1.34437	0.22227	-0.718568	-0.208032	1.47535	0.738479	1.14877	0.641672	-1.84305	-1.85555	-0.750182
Dacoc_001	37996315	-2.58564	0.133215	-1.2369	0.386771	-0.518939	-0.167751	1.51689	0.872724	0.875165	0.545217	-1.94151	-2.30228	-0.803718
Dacoc_001	37997945	0.0839469	-0.467459	0.0995776	0.532526	0.291297	-0.5817	0.343847	-1.45504	-0.686296	0.819772	0.0712679	2.25351	-0.0971494
Dacoc_001	38007336	-2.61245	0.228089	-1.02247	0.364136	-0.538289	-0.259153	1.73326	0.903052	0.963103	0.774258	-2.18408	-2.34637	-0.889124
Dacoc_001	38007496	0.475809	0.701605	0.620206	-0.795532	0.720499	-0.640609	-1.19833	0.672675	3.15589	1.02255	-1.16094	1.46642	-0.343507
Dacoc_001	38016438	-3.04047	-0.210053	-1.68221	-0.136352	-0.358861	-0.224428	1.71512	0.903421	0.616797	1.11176	-2.08964	-2.0332	-0.453199
Dacoc_001	38016945	-3.01545	0.197832	-1.38128	0.161022	-0.569011	-0.257656	2.15073	1.30845	1.16272	0.885111	-2.32069	-2.60229	-0.932609
Dacoc_001	38022138	0.497545	-1.09178	-0.633619	0.373363	1.72738	-1.18574	-1.28496	0.843975	0.116414	-1.05362	-1.07433	2.15812	0.17937
Dacoc_001	38022165	-0.430562	0.72425	0.148222	-0.941481	-0.389059	1.45403	0.15855	0.807029	-0.395327	-0.835146	0.480938	-2.06359	0.552935
Dacoc_001	38030568	0.122125	0.954654	0.776733	-0.917425	0.0563644	0.0225258	-0.518199	-0.0704651	2.7474	1.56854	-0.988766	0.959088	-0.308852
Dacoc_001	38031243	-2.36709	0.426417	-1.02371	0.212399	-0.372284	-0.195372	1.29664	1.15605	0.726603	0.507249	-1.92688	-1.89459	-0.753036
Dacoc_001	38084087	-0.0137227	-0.338556	-0.102326	0.864463	-0.455523	-0.741921	0.204895	1.42811	-0.916359	-2.3961	0.213769	-0.325757	-0.368985
Dacoc_001	38084363	-0.922073	-0.836163	-1.15268	0.287134	0.385538	-0.0262147	-0.138424	2.49604	0.0452954	-1.3235	-2.11685	-1.13243	-0.103308
Dacoc_001	38096266	-2.65599	0.136258	-1.17424	0.292814	-0.584341	-0.163291	1.56037	1.08862	1.02205	0.586407	-1.90559	-2.0074	-0.926021
Dacoc_001	38136686	-1.40999	0.831145	0.0196788	-0.630322	-0.485124	0.302658	1.12116	-0.529415	3.81065	2.95762	-2.28517	-0.433932	-0.591313
Dacoc_001	38178408	-2.72829	0.018989	-1.31211	0.885711	-0.355322	-0.210744	1.22907	0.746608	0.780694	0.49615	-1.93652	-2.04434	-1.10123
Dacoc_001	38178487	0.776258	-0.261913	0.00199704	0.439384	0.393635	-0.738756	-0.372868	-1.60038	1.41758	2.03031	-0.359976	2.12333	0.670338
Dacoc_001	38203416	0.195004	-0.601752	0.255838	0.716967	0.562585	-0.686037	0.0173378	-1.15241	-0.830093	0.8924	-0.256974	2.38798	0.0213968
Dacoc_001	38203491	-0.0729169	0.677268	0.569281	-1.05843	-0.378142	0.775366	-0.137424	-0.423658	2.30526	1.70704	-0.642041	0.806879	0.130476
Dacoc_001	38226769	0.257819	0.457715	0.72848	-1.00197	-0.0911222	0.496056	0.269034	-0.593109	2.37877	1.98015	-0.969099	0.692149	0.425552
Dacoc_001	38244538	2.80865	0.0893959	0.929966	0.337623	1.27947	-0.964303	-0.521389	0.0128823	-1.4606	-0.182693	1.34726	2.35206	0.846702
Dacoc_001	38280275	0.167154	-0.649999	0.0988726	-0.373835	-0.253209	0.653444	0.0731863	-0.745952	2.98213	2.35981	-2.18185	1.60589	0.755731
Dacoc_001	38283237	0.353374	-0.956413	-0.06621	0.689307	0.373455	-0.769752	-0.226892	-1.40502	0.279853	1.57231	-0.576266	2.34946	0.354099
Dacoc_001	38324363	2.28351	-0.447071	0.166124	0.556496	0.702462	-1.23819	-0.940665	-0.182631	0.142508	1.22496	0.392125	1.9859	1.1847
Dacoc_001	38327083	-3.46791	0.347307	-1.62477	0.586046	-0.64782	-0.324441	1.90987	1.32529	1.0856	0.669838	-2.69469	-2.6145	-1.17413
Dacoc_001	38337677	0.122442	0.130082	0.182914	-1.07953	0.145072	0.519033	-0.16533	0.0580969	2.42278	1.35175	-0.854426	0.922132	0.701173
Dacoc_001	38361744	0.0515996	-0.766608	-0.0961546	0.639543	-0.0387684	-0.461866	-0.665142	-1.42095	0.601925	1.3685	-0.776256	2.2848	0.149316
Dacoc_001	38361747	-2.32479	0.0917466	-1.12258	0.562008	-0.442102	-0.13557	1.1598	0.704195	0.796338	0.572934	-1.63618	-1.74534	-0.834592
Dacoc_001	38463377	1.3263	-0.874755	-0.0316611	-0.148517	-0.237884	-0.223133	-1.11815	-0.839899	0.185592	-0.647791	1.04285	2.01592	0.805656
Dacoc_001	38469322	-0.157573	0.423617	0.264747	-0.520001	-0.234035	-0.355768	-1.06541	0.368988	2.02684	0.449098	-0.770864	1.50252	-0.496908
Dacoc_001	38477415	0.513956	-1.14182	-0.35344	1.57538	0.598854	-0.0643176	0.48565	-1.61321	-2.19403	0.140595	1.11986	0.933585	0.559248
Dacoc_001	38491909	0.849131	-1.61861	0.178467	-0.882531	-0.263401	0.340173	-1.31521	-1.54188	0.474611	0.759064	0.223261	2.56263	0.24153
Dacoc_001	38492001	-0.271113	0.445607	0.440862	-0.808836	-0.329486	0.0224218	-0.826321	0.17731	2.13174	0.883199	-0.768804	1.18414	-0.367428
Dacoc_001	38503230	-2.54354	0.908957	-0.748753	1.45211	-0.472056	-0.644713	1.3268	1.47901	0.485875	0.103074	-2.04893	-2.7035	-1.65209
Dacoc_001	38544319	0.161001	0.722474	0.747888	-0.844526	-0.393725	1.17896	0.83154	-1.32481	1.31773	2.10591	-0.14783	-0.652936	0.101934
Dacoc_001	38565600	0.285644	-0.633483	-0.0810196	0.478492	0.175301	-0.455918	0.0637015	-1.8437	-0.593678	0.676518	0.494579	2.50424	0.209107
Dacoc_001	38590972	0.259108	0.422214	0.661851	-0.70715	-0.582389	1.53596	1.10716	-1.87019	1.89055	3.04949	-0.125456	-0.833757	0.428641
Dacoc_001	38591182	0.162472	-0.688155	-0.0952503	0.323879	0.116299	-0.298416	0.13756	-2.07515	-0.792943	0.611595	0.601723	2.33999	0.299057
Dacoc_001	38591217	-0.4696	-0.52109	-0.403519	0.284057	0.800609	-1.20274	0.142106	0.890573	-2.12191	-2.23638	-0.00744225	1.05492	-0.974524
Dacoc_001	38613377	0.496246	-0.601276	0.113468	-0.635197	0.433059	0.383593	-0.244319	-0.749195	1.84293	2.27356	-0.740227	0.602387	1.07445
Dacoc_001	38631008	-0.847281	-0.231107	0.0608563	1.33111	-0.116774	0.456341	0.552277	-2.22716	-1.80123	0.855602	0.316465	0.968045	-0.291174
Dacoc_001	38672337	-0.199215	-1.12635	-0.661304	0.182479	1.53978	-1.92393	-0.174607	1.3409	-2.49138	-2.72006	-0.0459003	1.70421	-0.552174
Dacoc_001	38672420	-2.09073	0.126375	-1.30789	0.450899	-0.253854	-0.120868	1.37516	0.713667	0.749585	0.210365	-1.49354	-1.94368	-0.480847
Dacoc_001	38686712	-0.301289	0.199767	0.690841	-0.577545	-0.236532	2.10348	0.44706	-1.50074	0.0253384	2.41566	-0.103051	-0.0363763	0.662672
Dacoc_001	38706613	0.304301	-0.870549	-0.00464347	0.710599	0.083597	-0.542447	-0.0463424	-1.71844	-0.841514	0.628003	0.294605	2.37259	0.188972
Dacoc_001	38706722	0.114438	0.448599	0.85155	-0.894939	-0.700531	1.0065	0.850769	-1.59813	1.71329	2.6054	-0.110062	-0.410164	0.0833376
Dacoc_001	38740245	0.171741	0.0793794	0.791267	-0.442864	-0.691787	0.65917	-0.335982	-1.30737	1.81938	2.15238	-0.265429	0.0614666	0.0866162
Dacoc_001	38758913	-2.07745	1.03692	-0.586204	0.328937	-0.374951	0.682131	2.48649	-0.289126	-0.390233	0.432744	-0.0605748	-1.9185	-0.080385
Dacoc_001	38759451	-2.55225	0.121125	-1.30069	0.330186	-0.43524	0.0167986	1.47631	0.851155	0.657436	0.394464	-1.42997	-1.77115	-0.425623
Dacoc_001	38783392	-2.62426	0.303309	-1.17574	0.509156	-0.426588	-0.0783459	1.26989	0.890816	0.906555	0.525947	-1.72254	-2.08303	-0.781069
Dacoc_001	38788909	0.283522	-0.854802	-0.0555749	0.534851	0.238815	-0.468175	-0.149045	-1.47829	-0.38891	0.529875	0.171404	2.20883	0.203545
Dacoc_001	38796356	0.853904	0.596219	0.826184	0.683016	0.0237229	1.30057	1.82842	-2.86254	-1.01742	1.96397	1.25944	-0.0979741	1.36112
Dacoc_001	38814918	0.253828	-1.00154	-0.181888	0.716205	0.140204	-0.281126	0.316863	-1.72064	-1.14626	0.825808	0.604736	2.14526	0.588594
Dacoc_001	38815043	-2.28411	0.374592	-0.969996	0.430172	-0.290573	-0.261109	1.05804	1.05539	0.876236	0.270723	-1.76761	-1.77563	-0.810557
Dacoc_001	38852293	0.563987	-1.04643	-0.218603	1.36169	1.01255	-1.10173	0.259991	-1.12771	-2.01602	-0.191624	0.662889	1.53883	0.313384
Dacoc_001	38857107	-2.18732	0.0801734	-1.23263	0.250648	-0.307353	-0.057666	1.49549	1.03512	0.889984	0.422665	-1.62678	-1.83327	-0.500418
Dacoc_001	38873480	0.0515086	-0.289516	-0.57201	0.369686	1.40797	-1.37928	0.434439	1.19521	-2.04164	-2.69148	0.00743072	1.10589	-0.304036
Dacoc_001	38873875	0.0297994	-0.621084	-0.410225	1.80654	0.996335	-1.58981	-0.868675	0.635054	-2.73206	-2.91815	0.573959	1.87159	-0.449221
Dacoc_001	38884094	-2.1697	0.52374	-0.8601	-0.359869	-0.71668	0.323547	0.795672	0.752526	1.48077	0.812535	-1.5039	-1.25547	-0.541195
Dacoc_001	38921033	-0.203074	-0.711886	-0.312635	0.1802	1.26682	-1.58481	-0.417283	1.50829	-1.75773	-2.31506	-0.540181	1.23453	-0.846425
Dacoc_001	38937503	0.0898162	-0.689454	-0.045074	0.824351	0.290162	-0.706451	0.0651763	-1.52449	-0.977766	0.674434	0.255476	2.59894	-0.12202
Dacoc_001	38937578	-0.263353	-0.797808	-0.527738	0.717214	0.447288	-1.45177	-0.545511	1.33176	-1.61149	-2.26954	-0.0265976	1.36391	-0.800232
Dacoc_001	38937639	-2.12614	1.11408	-0.89498	-1.16704	-0.289799	-0.199886	0.797562	0.521142	1.97325	0.358043	-0.988361	0.00775959	-0.50425
Dacoc_001	38961288	-2.23444	0.283609	-1.04939	0.31454	-0.396088	-0.0583432	1.31423	0.726368	0.674086	0.301698	-1.53512	-1.71515	-0.596623
Dacoc_001	38975780	0.285462	-0.824959	-0.376671	0.630971	0.489917	-0.640455	0.372366	-1.5187	-0.759818	0.718445	0.332861	2.19496	0.333141
Dacoc_001	38977497	-0.848444	-0.788875	-0.685848	0.803035	1.42424	-1.39504	-0.618574	1.40193	-2.85735	-2.808	-0.437307	1.09507	-1.11456
Dacoc_001	38981997	-0.176055	0.527716	1.00372	-0.544453	-1.01531	1.96101	0.588811	-1.72937	1.94537	3.00756	-0.420101	-0.50822	0.0122986
Dacoc_001	38982121	-0.00776115	-0.731572	-0.146022	0.567897	0.164743	-0.451625	0.164222	-1.67591	-0.839157	0.772652	0.238559	2.31299	0.0127614
Dacoc_001	39012382	-0.375414	-0.846655	-0.303237	0.159113	1.10835	-1.83874	-0.872063	1.51602	-2.12152	-2.73421	-0.483112	1.48655	-1.21282
Dacoc_001	39037868	0.282119	-0.498484	-0.227178	0.37512	2.22564	-1.57621	-0.294906	0.640653	-2.32177	-1.23213	0.116219	0.495838	-0.232891
Dacoc_001	39037962	0.121058	-1.67058	-0.884045	0.43466	1.07184	-2.50983	-1.01342	1.4622	-1.29267	-2.20752	-0.403296	1.59686	-0.400229
Dacoc_001	39049910	-0.169281	-1.72176	-0.888911	0.428899	1.77054	-2.27023	-0.73308	1.98517	-2.51586	-2.93457	-0.713877	2.12501	-0.522986
Dacoc_001	39063261	1.09986	0.812221	1.85727	-2.28576	-2.01254	3.42431	-0.11819	-2.93513	3.26294	3.60167	0.971734	-0.33127	1.34461
Dacoc_001	39063435	-0.491548	0.00969859	0.443494	-0.404022	-1.45669	1.56403	0.0179622	-1.59162	1.76857	2.39258	-0.146456	0.570611	0.55762
Dacoc_001	39071383	0.0212797	0.154134	0.503352	-0.429994	-0.78392	1.47717	0.417288	-1.61524	1.67538	2.44153	-0.110046	-0.272842	0.452062
Dacoc_001	39072766	-0.342886	-1.2749	-0.466714	0.0308371	1.20627	-1.75819	-1.02335	1.5778	-1.51923	-2.45418	-0.804487	1.98422	-0.802821
Dacoc_001	39080176	-2.17146	0.31664	-1.40786	0.344227	-0.142467	-0.514561	2.08321	1.17711	0.417548	-0.0836541	-1.2677	-1.74592	-0.397407
Dacoc_001	39083707	0.0556501	-0.38822	0.111903	0.862042	0.639179	-0.463776	0.524605	-1.43477	-2.19487	-0.071096	0.683444	1.26942	-0.0221474
Dacoc_001	39109792	-0.11129	-1.38279	-0.491551	0.40125	1.35884	-1.83924	-0.693243	1.62345	-2.06427	-2.66625	-0.771778	1.49577	-0.400062
Dacoc_001	39110225	0.177811	-0.8294	-0.184801	0.610771	0.214655	-0.345625	-0.0866464	-1.80036	-0.292296	0.81497	0.0433989	2.4721	-0.0172271
Dacoc_001	39118211	0.413972	-0.670144	-0.0789754	0.935225	-0.328595	-0.474896	0.310533	-2.11465	0.162011	1.85607	0.610939	1.47982	0.0176092
Dacoc_001	39131064	-2.60385	0.301918	-1.14199	0.444195	-0.516106	-0.118193	1.53171	0.804163	0.65378	0.317866	-1.69648	-2.12308	-0.832193
Dacoc_001	39171883	0.647528	1.19516	1.29995	0.133654	0.08316	1.61581	0.82106	-1.95978	1.03163	2.04744	0.426549	-0.550005	0.985142
Dacoc_001	39171972	0.0782969	0.637486	1.00269	-0.743556	-0.313599	1.45201	0.400977	-1.43442	2.19822	2.7315	-0.536482	-0.55615	0.274452
Dacoc_001	39205560	0.741325	-1.05394	-1.18846	1.07407	0.383294	-2.43928	-0.170729	0.2377	-0.3377	-0.384896	0.503031	0.657307	-0.454315
Dacoc_001	39227587	0.118437	-1.33571	-1.03405	1.1455	1.0533	-2.38267	-0.336088	1.08284	-2.67976	-2.78783	0.423125	1.71548	-0.238701
Dacoc_001	39227610	-2.64556	0.326677	-1.4205	0.525968	-0.335296	-0.164125	1.3328	0.822887	0.735996	0.357825	-1.63558	-1.99605	-0.665994
Dacoc_001	39240515	0.669231	0.524122	1.09576	-1.09914	-0.0344675	0.866316	-0.302822	-1.06656	3.59515	3.29242	-0.734857	0.612406	0.245457
Dacoc_001	39259142	0.211914	0.594318	0.940369	-0.873697	-0.571754	1.5821	0.649287	-1.79524	2.18411	2.87575	-0.0664058	-0.545701	0.427801
Dacoc_001	39259492	-0.312255	-1.08548	-0.442866	0.213725	1.42882	-1.79088	-0.905751	1.92959	-2.28936	-3.10965	-0.709426	1.56192	-0.826463
Dacoc_001	39269354	0.251356	-0.473092	-0.207474	0.503047	0.67652	-0.663813	-0.0674902	-1.15573	-1.00885	0.235098	0.0765168	2.42089	0.0504639
Dacoc_001	39275330	0.571403	-0.373937	-0.12913	0.626952	-0.0444559	-0.629674	0.272656	-2.34144	-0.38331	1.03323	1.14619	1.56516	0.240357
Dacoc_001	39280267	-0.837328	0.344068	0.385683	-1.35878	-1.83163	2.67584	1.24218	-0.425103	3.40672	3.96602	-1.46666	-3.12582	0.0835335
Dacoc_001	39280268	0.829509	-0.0623031	-0.106604	0.47018	0.591848	-2.14855	0.655207	-0.432633	-2.67018	-1.64512	2.60955	0.79552	-0.271788
Dacoc_001	39280807	0.193923	-0.753852	-0.108728	0.476442	0.040433	-0.210912	0.341218	-2.06781	-1.22862	0.528049	0.919194	2.51368	0.220529
Dacoc_001	39282760	-0.250157	-0.560214	-0.106546	0.272287	0.962258	-1.46985	-0.443459	1.29624	-2.07513	-2.35699	-0.299264	1.21214	-1.01876
Dacoc_001	39284136	-0.648886	0.371719	-1.07555	0.504315	0.860022	-2.01171	0.282681	2.21882	1.00199	-1.00705	-1.09285	-0.848454	-0.619623
Dacoc_001	39284148	-0.232512	0.0575636	0.609477	-0.678514	-0.945438	1.12323	-0.411414	-1.31819	2.08964	2.25027	-0.461155	0.445906	0.198136
Dacoc_001	39285970	0.130698	-0.627432	-0.028225	0.414815	0.138969	-0.381995	0.0725572	-1.93001	-0.634296	0.559446	0.467353	2.37219	0.094063
Dacoc_001	39325562	-0.212745	-0.799372	-0.548539	0.316843	1.2807	-1.86926	-0.275368	1.45318	-2.20218	-2.85155	-0.378772	1.41094	-0.89335
Dacoc_001	39325615	0.300793	-0.921885	-0.733039	1.61347	1.86555	-2.92246	-0.869769	1.17248	-4.06391	-3.7498	0.782872	2.19928	-0.333918
Dacoc_001	39345431	-0.598567	0.383876	0.216394	-1.8628	-2.33298	2.69444	1.13938	-1.46861	4.14593	4.75688	-0.722471	-2.35166	0.563393
Dacoc_001	39375346	0.100838	-0.913646	-0.435379	0.51751	-0.0489222	-0.356162	0.0289916	-1.64848	-0.680824	0.831867	0.298269	2.80094	0.124171
Dacoc_001	39424723	0.440934	-0.69618	-0.0999416	1.25755	1.2957	-1.67794	0.211586	-0.381531	-2.24915	-0.983833	0.339981	1.29873	-0.225222
Dacoc_001	39444924	-0.140074	-1.25261	-0.703045	0.149987	1.79012	-2.66871	-1.04591	2.17778	-2.25439	-3.28541	-0.656602	1.98731	-0.905043
Dacoc_001	39444970	0.0971004	-0.866041	-0.385744	0.62907	0.0887845	-0.414271	-0.0106826	-1.58341	-0.781607	0.390126	0.44871	2.32906	0.186843
Dacoc_001	39445152	-0.310128	0.833874	0.821629	-1.2653	-0.737947	1.26417	0.590528	-1.41036	2.0059	2.07416	-0.0888389	-0.22596	0.196879
Dacoc_001	39535246	0.166102	-0.84925	-0.150981	0.474802	0.0478913	-0.365701	0.16859	-1.98614	-0.757792	0.646425	0.57955	2.5707	0.199527
Dacoc_001	39559645	-2.96711	-0.201622	-1.41866	0.5997	0.0202011	0.0852588	0.958423	1.7908	0.235714	-0.881814	-2.68724	-0.951577	-0.812755
Dacoc_001	39559662	-0.249418	0.917907	0.334775	-0.760346	-0.266979	0.543019	-0.700033	-1.01223	1.75119	2.03444	-0.122812	0.994419	-0.426127
Dacoc_001	39647233	-2.38415	0.299197	-1.31533	0.452136	0.862861	-0.413896	1.10198	1.93107	-0.425297	-1.46807	-1.56798	-1.67529	-0.431232
Dacoc_001	39668736	0.665255	-0.61326	-0.00646797	0.449799	-0.0971916	-0.875092	0.559544	-2.32905	-0.676549	1.32631	1.3506	2.043	0.493595
Dacoc_001	39697303	-0.222124	0.585453	0.922533	-0.917167	0.0244581	0.741466	-0.148725	-0.449012	2.04425	1.8932	-0.902852	0.534057	0.147259
Dacoc_001	39697325	0.635972	-1.4197	-0.555604	0.822099	0.303266	-0.927114	-0.497606	-0.965	-2.74447	-1.68438	1.46281	1.62142	0.339161
Dacoc_001	39707864	-0.784337	0.165146	0.200813	-0.692549	-1.05354	0.460133	0.405537	-1.12876	2.1517	2.53381	-1.52383	0.758321	-0.895263
Dacoc_001	39713557	0.560202	-1.01028	-0.631823	1.34825	1.35129	-1.07185	-0.0211275	-0.682743	-2.20379	-0.354353	0.655615	1.2926	0.474816
Dacoc_001	39717055	0.184352	0.0366524	0.690138	-0.689022	-0.772977	1.6639	0.7179	-1.82595	1.88701	3.22339	-0.54239	-0.312611	0.745405
Dacoc_001	39717076	-1.84739	0.447579	-1.47469	0.482756	0.420886	-0.744989	1.52857	1.01772	0.323154	-0.247447	-0.606403	-2.06587	-0.115734
Dacoc_001	39723514	-0.0725596	0.122117	-0.121198	0.932532	1.61907	-1.31246	-0.574837	0.754316	-3.16327	-2.99303	0.202617	1.37984	-0.456657
Dacoc_001	39725541	0.184079	-0.616464	-0.125128	0.587524	-0.0060757	-0.464445	0.0374724	-1.74165	-0.567634	0.880111	0.315331	2.14286	-0.0521093
Dacoc_001	39764344	-0.0275627	0.0533923	0.487078	0.0832653	-0.700804	0.77145	0.197534	-1.26505	1.32729	2.10855	-0.355984	0.125268	0.157389
Dacoc_001	39766581	-0.360739	0.224926	0.461315	-0.331888	-1.30011	0.695734	0.0462578	-1.36935	2.34482	2.59773	-0.821691	0.476674	-0.505395
Dacoc_001	39766956	0.154991	-0.749673	-0.269407	0.661385	-0.148985	-0.524899	0.147126	-1.69478	-0.344884	0.941676	0.164816	2.0055	-0.0154224
Dacoc_001	39784688	-0.47566	0.378591	0.647778	-0.412906	-0.968317	1.78737	0.279862	-2.11238	2.03601	3.65944	-0.719256	0.196763	0.109258
Dacoc_001	39784845	-2.73805	0.00387643	-1.55727	0.834349	-0.243656	-0.106542	1.47333	0.744383	0.798823	0.269853	-1.55884	-2.22165	-0.761257
Dacoc_001	39812922	-0.348854	-0.758672	-0.475342	0.279769	1.0565	-1.80509	-0.135942	1.42156	-1.96586	-2.53868	-0.542011	1.35662	-0.929161
Dacoc_001	39814529	-3.02456	0.0987366	-1.45253	0.83748	-0.271943	4.15028e-05	1.45117	0.85938	0.713048	0.417096	-1.89123	-2.19024	-0.900905
Dacoc_001	39814689	-0.237918	-0.201864	0.128742	0.389311	0.137128	-0.467752	0.308237	-1.59374	-1.16464	0.415396	0.272553	2.28479	-0.147675
Dacoc_001	39863338	-0.02448	1.00216	0.440596	-0.37587	-0.99261	1.72034	0.619594	-1.40239	1.47683	2.27276	0.276194	-1.46239	0.381203
Dacoc_001	39938764	-0.371375	0.432284	0.374861	-0.185496	-0.619904	1.12312	0.649406	-2.19474	0.824435	2.44903	0.310083	0.380679	-0.0607066
Dacoc_001	39971491	0.506732	0.460699	0.175984	0.243684	0.157834	0.363928	0.180466	-2.22424	0.611032	2.48715	0.794538	-0.618317	0.0376038
Dacoc_001	39986571	-0.800349	0.645565	-0.322081	0.0226112	0.271007	0.0270937	0.812495	2.02497	-0.0612385	-0.38476	-0.616143	-2.17215	-0.000197045
Dacoc_001	40035502	0.452544	0.309196	-0.145876	0.321626	-0.415294	0.817268	1.02782	-2.52753	0.343362	2.52353	1.24808	-0.604408	0.458205
Dacoc_001	40052054	0.0425895	0.651872	0.228735	0.29309	0.187164	1.16884	0.829983	-2.07003	-0.228852	2.65894	0.823869	-0.861872	0.518893
Dacoc_001	40065072	-0.143866	-1.27738	-1.18556	0.117431	-0.713863	-0.740645	2.18851	-1.78283	-3.33757	0.183338	2.64892	-0.76043	-0.396282
Dacoc_001	40065082	-0.622858	-1.73494	-2.02111	-0.319575	-0.757103	-0.837968	1.04853	-0.71312	-0.720074	0.890867	0.42639	-0.364111	0.111377
Dacoc_001	40065293	-0.915449	0.825529	-0.322312	-0.319048	-0.574445	0.461183	-0.21256	1.77128	1.92698	0.242747	-1.92538	-2.32042	-0.22195
Dacoc_001	40065377	0.0468939	-0.833976	-0.482567	0.566987	0.178381	-1.32879	0.526066	-1.53383	-0.870996	0.585037	0.485559	2.22471	0.04739
Dacoc_001	40082967	0.598426	-1.85316	-0.751077	1.18824	1.48847	-2.89682	-0.164644	1.43382	-3.01928	-3.33081	0.363631	1.92732	0.0517332
Dacoc_001	40102335	0.479489	-0.537011	0.161215	0.241591	0.208957	-0.390813	0.0681363	-2.14157	-0.929616	0.627474	0.796429	2.71978	0.354721
Dacoc_001	40106842	0.219765	0.141316	0.286966	1.56119	0.952243	-1.9444	-0.934411	-0.0531529	-2.91869	-1.66741	1.43269	0.848876	-1.31426
Dacoc_001	40106906	-0.831927	1.19849	0.865397	-1.85902	-1.54808	2.63883	1.55529	-2.26189	2.59552	3.91664	-0.37864	-0.0705971	0.363223
Dacoc_001	40107113	-0.0205037	-0.793627	0.105954	0.646149	1.36506	-1.90999	-0.698544	1.62595	-2.81314	-3.28267	-0.279392	1.84432	-0.594516
Dacoc_001	40107131	0.868743	0.227624	-0.326956	-0.0916721	0.491257	1.13768	1.52823	-2.31993	0.079984	2.88657	1.40103	-1.13874	1.28721
Dacoc_001	40107468	-0.406902	-0.885293	-0.144488	1.02398	0.116391	-0.373309	-0.764096	0.930503	-1.38986	-2.24483	-1.33609	1.13817	-0.245415
Dacoc_001	40111672	0.124592	-0.683995	-0.943251	0.496949	1.09066	0.0257922	0.127781	0.533876	-1.39884	-2.23497	-0.0661991	1.06816	0.56449
Dacoc_001	40136696	-0.0660373	-0.920916	-0.319751	0.72368	1.38537	-2.15456	-0.758352	1.61362	-2.34391	-3.31376	-0.358295	1.74954	-0.74078
Dacoc_001	40136766	-2.39864	0.126979	-1.48087	0.41767	-0.253429	0.0150123	1.39431	0.819987	0.658038	0.280887	-1.44374	-1.71574	-0.392601
Dacoc_001	40136832	0.49169	0.470891	0.129433	0.053776	0.0184386	0.880563	0.836733	-2.23961	0.6373	2.60251	1.00268	-0.516044	0.713007
Dacoc_001	40136855	0.139862	-0.515007	0.0262392	0.659695	0.369817	-0.329023	0.0502073	-1.81276	-0.682338	0.666876	0.534387	2.29529	0.0471773
Dacoc_001	40153194	0.903136	-0.0109192	-0.0966011	0.0134652	1.81771	-2.69138	-0.58174	1.44619	-1.08379	-1.90079	0.862672	1.36371	-0.652984
Dacoc_001	40157267	-3.13867	-0.614123	-1.86921	0.834808	0.325742	-0.372673	1.12761	2.10635	-0.267778	-1.45041	-3.12253	-1.05956	-0.643559
Dacoc_001	40162382	-2.36904	0.309138	-1.17426	-0.0155039	-0.337154	-0.0717301	1.65198	1.24746	0.603653	0.300913	-1.63998	-1.87086	-0.390484
Dacoc_001	40165391	-0.590404	-0.882384	-2.11313	0.342354	0.557065	-2.46635	3.15576	-0.218185	0.10122	1.53115	0.129139	-0.523842	0.543567
Dacoc_001	40200615	0.0887523	-0.540675	0.202817	0.859774	0.208891	-0.764176	0.118416	-1.54793	-0.809508	0.634379	-0.0538747	2.41575	-0.171154
Dacoc_001	40260647	0.213657	-1.12116	-0.235763	0.875796	0.227908	-1.28781	0.0803889	-1.34316	-0.662613	0.551966	-0.00712051	2.65244	-0.116525
Dacoc_001	40270824	0.211209	0.750542	0.268423	0.0325597	-0.416649	0.881222	0.9076	-2.24979	0.678119	2.25267	0.921398	-0.677174	0.433222
Dacoc_001	40294369	0.142791	0.345577	0.367826	-0.122647	-0.718477	1.2134	0.0353811	-2.55664	1.7608	3.3424	0.284102	0.495006	0.466977
Dacoc_001	40314687	0.685705	-0.560078	0.0418525	0.703652	1.75089	-2.94251	-1.48574	2.00439	-1.29731	-3.1545	-0.184741	2.15815	-0.713308
Dacoc_001	40324122	0.0982804	-0.599695	-0.137119	1.30358	0.552788	-0.967548	-0.0879299	-1.06986	-0.922003	0.0968457	0.107223	2.53331	-0.179313
Dacoc_001	40328612	0.946052	0.415596	0.428634	-0.621805	0.493348	-1.00321	-1.13384	0.259966	2.44047	1.34833	-0.693989	1.42924	-0.285309
Dacoc_001	40344040	0.327269	-0.612996	0.00860762	0.507602	0.25373	-0.532474	0.0704115	-1.79957	-0.504648	0.886346	0.354844	2.36473	0.154132
Dacoc_001	40344049	0.0335743	0.567981	-0.00451743	-0.289453	-1.11063	1.57264	0.69495	-2.97631	2.11291	3.77378	0.254061	0.459071	0.547729
Dacoc_001	40344388	0.320964	0.13126	0.901962	1.42682	1.48165	-0.790631	-0.789786	0.17925	-3.86412	-2.49972	0.770738	1.3832	-0.700115
Dacoc_001	40344584	-0.703933	0.551142	0.0565395	0.512424	0.581182	0.487081	-0.908856	2.01057	-1.77352	-1.69423	0.0541124	-0.794966	-0.140578
Dacoc_001	40350597	-0.224953	0.246428	0.136669	-0.248635	-1.18297	1.10253	0.282131	-2.63893	2.06743	3.52616	0.0404608	0.471977	0.366873
Dacoc_001	40350737	0.454777	-0.621425	-0.00267106	0.505341	0.172798	-0.496323	0.0431952	-1.8905	-0.629039	0.814238	0.566974	2.36682	0.132919
Dacoc_001	40366066	-0.312453	0.311763	0.152752	-0.489468	-1.0312	1.14468	0.218848	-1.17516	2.31586	2.34879	-0.462	0.781983	0.136812
Dacoc_001	40374289	0.191715	-0.270155	-1.11721	0.410015	0.206634	-2.19565	0.504371	-0.034416	-0.843304	-0.476237	0.941654	-0.230067	-0.561361
Dacoc_001	40374643	-0.290902	-0.26777	0.0960622	0.0109546	-1.19178	1.14676	0.0912222	-1.2748	1.59017	2.03273	-0.236331	0.626997	0.376625
Dacoc_001	40374683	0.203453	-0.442246	0.10675	0.603291	0.153746	-0.475216	0.0809271	-1.60323	-0.68257	0.776116	0.275807	2.16729	0.03908
Dacoc_001	40377286	-2.53472	0.245973	-1.43191	0.249034	-0.281279	0.0754945	1.62538	1.04556	0.600533	0.366847	-1.47011	-2.14764	-0.385511
Dacoc_001	40437780	-0.365316	0.258846	0.574172	-0.44288	-1.35155	1.15281	-0.00939328	-1.47836	1.92946	2.41156	-0.628828	0.660482	0.0757119
Dacoc_001	40437936	0.161871	0.563704	0.166846	0.063171	-1.00151	1.45772	0.792681	-3.07519	1.08041	3.31013	0.819523	-0.121346	0.507929
Dacoc_001	40438075	-2.70341	0.134183	-1.41193	0.438074	-0.327865	-0.0178821	1.68451	1.2446	0.881877	0.491286	-1.88808	-2.2018	-0.707178
Dacoc_001	40438397	-0.233719	0.215004	0.238599	-0.0287763	1.27172	-0.815114	-1.91209	1.9659	0.148957	-2.10082	-1.66973	1.39524	-0.876104
Dacoc_001	40442556	0.298445	0.58544	0.845314	0.763533	2.00786	-1.28674	-1.32579	1.73065	-1.7928	-3.32312	-0.362548	1.67638	-0.803832
Dacoc_001	40564922	0.973231	-1.18045	-0.133269	1.68177	1.23396	-2.65321	-1.16712	0.408572	-1.18639	-1.41577	-0.557515	1.99259	-0.441824
Dacoc_001	40565345	-0.759806	0.530917	0.354659	-1.213	-1.93798	1.24084	0.052744	-1.26129	2.62287	2.31902	-0.869787	1.16057	-0.552746
Dacoc_001	40575490	0.507964	-0.651613	-0.0619887	1.23791	1.80244	-1.00154	-0.128061	-0.410865	-3.28874	-0.743066	0.886911	1.15502	0.407606
Dacoc_001	40575696	0.154598	-0.629764	-0.555742	0.49243	-0.767183	1.23627	1.29665	-1.62935	0.329474	2.4198	0.532619	-0.662025	1.10587
Dacoc_001	40576123	-0.406221	0.44818	0.620404	-0.773968	-1.34733	2.18443	1.04926	-1.89446	1.97364	3.31994	-0.281888	-0.347518	0.736153
Dacoc_001	40586430	0.884914	0.0531893	-0.0820552	-0.10413	1.53308	-3.3443	-0.660998	1.04839	-1.36177	-1.96079	1.1075	1.45903	-1.12959
Dacoc_001	40603461	0.283545	-0.964727	-0.289101	0.554337	1.64043	-2.01384	-0.360173	1.38294	-2.17151	-2.89992	-0.2386	1.62777	-0.145352
Dacoc_001	40603557	-1.64446	0.478404	-1.75715	0.221099	0.365147	-0.951381	1.81954	1.66782	0.657141	-0.218138	-0.875562	-2.27112	-0.138703
Dacoc_001	40603588	0.463967	0.534837	0.0777816	-0.0938847	0.0225323	1.0338	0.702925	-2.32195	0.813543	2.55359	0.58112	-0.386259	0.619889
Dacoc_001	40623333	0.356541	0.473216	-0.030327	-0.530511	1.37726	-1.47383	-1.69462	1.47289	1.80363	-1.05642	-1.11097	2.64998	-0.891336
Dacoc_001	40626862	0.283183	0.530317	0.177558	-0.0549142	-0.152783	0.827928	-0.0814395	-1.78733	0.88119	2.16899	0.366354	0.0499471	0.556267
Dacoc_001	40627055	-0.615042	-0.332856	-0.394069	0.392055	-0.994355	0.584534	0.96091	-1.47639	0.52647	2.12376	-0.459907	0.153184	0.16389
Dacoc_001	40627538	-0.258447	-1.01346	-0.663748	-0.148378	-1.2567	0.521014	0.160208	-1.12503	0.95539	2.06161	-0.0638005	0.574356	0.340534
Dacoc_001	40634115	0.92398	0.0522312	-0.0476124	0.00630576	2.10156	-2.68549	-0.784134	1.03288	-1.51469	-1.49138	1.18471	1.0577	-0.559157
Dacoc_001	40634157	0.240836	-0.237851	-0.03428	0.756607	1.41422	-1.61999	0.145731	-0.352793	-2.29008	-1.40034	0.566101	1.80479	-0.567778
Dacoc_001	40634693	0.68381	1.13193	1.13479	-1.53551	-0.597655	1.19587	0.623169	-2.23726	0.974691	4.16136	0.895757	0.191617	1.04024
Dacoc_001	40634978	-0.0619109	0.0812175	0.320479	-0.193625	-0.969225	1.10553	0.199282	-1.25854	1.51108	2.19615	-0.460889	0.348045	0.3695
Dacoc_001	40635240	-2.73166	0.00658143	-1.54093	0.41043	-0.535676	-0.0821386	1.52583	0.881673	0.849665	0.417586	-1.76113	-1.96958	-0.735535
Dacoc_001	40641781	0.31543	0.331478	-0.0224298	-0.17548	-0.387915	0.946462	1.10946	-2.55888	1.13788	3.37081	0.520096	-0.592711	0.412941
Dacoc_001	40643990	0.0927093	-0.169002	0.278979	0.277157	0.307014	-0.313209	-0.304173	-1.43879	-0.173373	0.795296	-0.119358	2.42229	-0.22693
Dacoc_001	40644547	0.483076	-1.07725	-0.26765	0.918597	1.87077	-2.63016	-1.29283	1.9231	-2.81943	-3.91099	0.095791	1.90301	-0.391789
Dacoc_001	40645032	-2.22631	0.27717	-1.14362	0.199384	-0.417438	-0.00188846	1.42581	0.854373	0.65759	0.352967	-1.40807	-1.77366	-0.422994
Dacoc_001	40649526	0.34421	0.151943	-0.303471	0.553518	-0.595285	0.297868	0.513114	-1.9692	0.788359	2.01293	0.856143	0.155245	0.315968
Dacoc_001	40654164	0.0951057	-0.893862	0.169074	0.959021	1.17848	-2.32883	-1.12267	1.5948	-2.22713	-2.95778	-0.413264	1.69555	-0.965013
Dacoc_001	40659309	-0.253098	-0.250671	0.165673	-0.31737	-1.53333	1.36052	-0.199075	-1.31283	1.91394	2.34544	-0.473904	0.979709	0.58347
Dacoc_001	40659310	-1.72884	-0.490132	-1.92891	0.519678	0.425528	-3.0329	0.516338	1.82283	0.928773	-0.590858	-1.55759	-0.782791	-2.12934
Dacoc_001	40668616	-0.124335	-1.22462	-0.601088	0.830782	0.493275	-1.82344	-0.0032792	0.779403	-2.31336	-2.44101	-0.289403	1.25604	-0.640238
Dacoc_001	40668767	0.225926	-0.522343	-0.127923	0.542958	0.195106	-0.492827	-0.0338824	-1.78884	-0.345538	0.470796	0.036767	2.30069	-0.109292
Dacoc_001	40682628	0.0921651	-1.30348	-0.488532	0.31697	-0.262965	-1.00138	0.279581	-1.83079	-0.247585	0.685894	0.34495	3.0324	0.175208
Dacoc_001	40764211	0.885407	-0.601062	-0.55117	-0.343559	2.27793	-2.92073	-0.674579	1.36419	-1.93916	-1.71872	1.44401	1.17138	-0.107603
Dacoc_001	40764394	0.0278223	-0.522252	-0.183958	0.825942	0.562806	-0.894921	0.02376	-1.04705	-0.755065	0.634459	-0.129474	2.23414	-0.220688
Dacoc_001	40832656	-0.022316	-2.6216	-2.02381	0.990112	0.813578	-3.27803	-0.308006	1.36041	-2.48828	-2.60411	0.207324	1.86749	-0.262462
Dacoc_001	40832815	-2.19074	0.950169	-0.771781	0.807935	0.00730784	-0.675762	1.49463	1.50665	0.504165	0.155571	-1.80097	-2.44873	-1.44613
Dacoc_001	40853893	0.417628	0.669637	0.111567	0.140014	-0.365771	0.867625	0.756217	-2.2516	0.798833	2.54849	0.935652	-0.434434	0.543313
Dacoc_001	40854088	0.122385	-1.25687	-0.366317	0.774185	1.39289	-2.16381	-0.532744	1.57511	-2.00686	-2.66671	-0.660492	1.4637	-0.432889
Dacoc_001	40871225	0.136885	-0.789958	0.0256179	0.829765	0.358762	-0.642394	0.0952377	-1.51466	-0.839423	0.723873	0.160823	2.4882	-0.0692884
Dacoc_001	40901488	-0.607219	-0.899985	-0.154378	0.104322	-0.360848	0.492217	-1.34286	0.294278	0.703726	-0.121985	-1.28335	2.14466	0.0432503
Dacoc_001	40901583	-0.092965	-0.956144	-0.272071	1.19208	1.14193	-0.657923	-1.24762	1.30016	-1.44105	-2.21355	-1.13706	0.95672	0.117524
Dacoc_001	40922184	0.0994678	-0.62613	-0.165445	0.525739	0.056223	-0.502701	-0.150498	-1.45297	-0.211556	0.793005	-0.177326	2.23655	-0.0531007
Dacoc_001	40941849	0.349293	1.08787	0.726356	0.0886395	0.1731	2.15562	1.1119	-1.08538	-0.892105	1.31108	0.778937	-1.14679	0.91685
Dacoc_001	40973546	0.661093	0.684753	0.753606	-0.306091	-0.102119	2.27563	0.884642	-1.16428	-0.946116	1.17293	1.04761	-0.951142	1.26611
Dacoc_001	41066186	-2.59357	0.384143	-1.14882	0.344663	-0.54867	-0.0914203	1.48394	1.03141	0.89477	0.543554	-1.86622	-2.01413	-0.958716
Dacoc_001	41100269	0.332609	-0.717869	-0.686723	0.38754	1.41798	-2.3843	-0.593689	1.65322	-1.18747	-2.07961	0.196649	1.42303	-0.396058
Dacoc_001	41100326	0.165238	-0.570079	-0.0352266	0.732812	0.636782	-0.690349	0.187925	-1.43481	-0.713899	0.839517	0.165256	2.063	0.18812
Dacoc_001	41190494	-2.32451	-0.0578003	-1.5166	0.342757	-0.410001	-0.110197	1.50056	0.792163	0.515945	0.405718	-1.26404	-1.88269	-0.411477
Dacoc_001	41229567	-0.0645853	0.327077	0.738932	0.263961	0.414792	-0.283401	-0.579355	-1.0408	0.252397	1.0642	-0.711459	2.15416	-0.715034
Dacoc_001	41249031	0.0330053	-0.0234459	0.46462	0.538164	-0.0508453	-0.385554	-0.118852	-1.52668	-0.0736816	0.948784	-0.0164842	2.16418	-0.352323
Dacoc_001	41282447	-2.53886	-0.475533	-1.96891	0.394952	-0.660114	-0.348758	2.05427	0.878727	0.129474	0.4322	-1.25888	-2.15768	-0.511858
Dacoc_001	41425666	-0.381209	-0.0423814	0.630095	-0.827448	0.235662	-0.415391	-0.339391	0.135537	0.373812	0.0358174	-1.1777	2.56685	-0.519688
Dacoc_001	41425702	-0.721009	0.593691	0.383977	-0.928303	-1.57563	1.15654	0.0384776	-1.06597	2.09177	1.8083	-0.633062	1.03553	-0.389233
Dacoc_001	41448445	0.225993	-1.28969	-0.726815	0.809669	0.186045	-0.998887	0.233168	-0.998705	0.00774228	0.807396	-0.43614	2.37733	0.170765
Dacoc_001	41475684	0.159827	-0.464497	-0.189721	0.589658	0.120618	-0.179947	0.00303018	-1.88419	-0.0710936	0.828986	0.0522852	2.01164	-0.0745572
Dacoc_001	41496990	-0.00304433	-0.386225	-0.0789174	0.918033	0.399507	-0.600146	0.280811	-1.3289	-0.641082	0.831175	-0.260637	2.26923	-0.0379072
Dacoc_001	41497040	-2.78087	0.465519	-1.09888	0.44336	-0.448745	-0.235724	1.35147	0.932336	0.830049	0.503172	-1.91756	-2.04175	-0.845197
Dacoc_001	41519760	0.658481	-0.0777161	0.0164708	-0.202732	1.26723	-2.43724	-0.224658	0.793815	-1.36029	-1.61752	0.900049	0.77233	-0.96245
Dacoc_001	41605227	-0.818385	-0.412191	-0.075843	0.574273	0.354515	-1.04102	-2.74707	0.101435	0.59634	-0.487758	-1.51897	3.08087	-1.45805
Dacoc_001	41619829	-0.18373	-1.05696	-0.176358	-0.0496795	0.251478	-1.1582	-0.327895	0.36041	-1.16435	-1.72553	-0.173378	2.42147	-0.158514
Dacoc_001	41639035	-2.5067	0.034229	-1.23147	0.46988	-0.594708	0.138912	1.45821	0.436205	0.832954	0.651042	-1.78917	-2.07779	-0.810902
Dacoc_001	41773273	0.383612	0.162044	0.355575	0.61396	0.562098	-0.888447	-0.533666	-1.25026	0.454641	1.0209	-0.44683	2.08803	-0.392637
Dacoc_001	41863961	-0.6383	0.316743	0.511736	-1.43373	-2.01067	1.78618	0.0178723	-1.74671	2.4106	2.45667	-0.0777013	1.51776	-0.0612047
Dacoc_001	41864464	-1.964	-1.0881	-0.809709	1.36604	-0.294357	0.0813595	0.392864	2.49483	-0.599529	-0.964029	-2.05054	-2.08905	-0.402662
Dacoc_001	42234051	-2.77714	0.0978388	-1.46423	0.0984461	-0.68284	0.200615	1.76005	0.655471	0.591307	0.343649	-1.41979	-2.0983	-0.434345
Dacoc_001	42253963	-0.13657	1.37054	0.596697	-0.672335	-1.72101	2.25285	0.968573	-2.22351	2.12651	3.51449	0.733993	-2.22803	0.407971
Dacoc_001	42253969	0.59905	0.255478	-0.0450289	0.678979	0.0303664	-0.485219	0.824343	-0.206723	-0.355811	1.00284	1.12484	-2.12807	-0.0908905
Dacoc_001	42260410	-0.611794	0.699278	0.0382569	-0.206895	-0.265358	0.148739	0.582065	1.62415	0.176467	-0.731935	-0.300914	-2.47163	-0.734249
Dacoc_001	42269030	0.383643	0.667722	0.179625	-1.02352	0.133649	0.543196	-0.17656	2.01525	0.403055	-0.634506	-0.194836	-1.54272	0.267874
Dacoc_001	42271113	0.630059	0.683772	-0.0515812	-0.319631	-0.789031	1.91442	1.00268	-1.37948	1.05658	2.39638	1.28399	-2.76934	1.23191
Dacoc_001	42329456	-0.792041	1.66104	1.04322	-1.71058	-1.52483	3.95801	0.668369	-1.55797	3.51428	3.9154	-0.507784	-2.73521	0.897593
Dacoc_001	42346501	0.27449	1.2251	0.727475	-0.857309	0.4697	-0.335411	-0.187898	0.2181	2.442	1.21616	-0.922227	0.645218	-0.65867
Dacoc_001	42348367	0.0920943	1.00087	0.283406	-0.190426	-0.252344	1.28278	0.320759	-0.67356	1.20489	2.35255	0.315903	-2.84778	0.288871
Dacoc_001	42349159	-0.0436315	0.681401	0.25177	-0.996002	-0.248337	0.47927	-0.361015	1.74228	0.781677	-0.732744	-0.233942	-2.14436	0.0591824
Dacoc_001	42356094	-0.909334	0.825116	0.158671	-1.2403	-1.60245	1.59809	0.204812	-0.281938	3.13316	1.7526	-0.610239	-1.47232	-0.0335587
Dacoc_001	42358066	-0.171424	1.10326	0.368174	-1.27723	-0.606395	0.877218	1.1896	0.513855	1.22051	0.513928	0.232576	-2.73707	0.0238787
Dacoc_001	42358126	-0.161849	1.06833	0.205333	-0.809274	-1.15588	1.87344	1.21152	-1.72875	1.32412	2.56303	0.482442	-1.70397	0.659552
Dacoc_001	42362310	-2.29682	0.151766	-1.37982	0.378627	-0.322569	-0.113536	1.54535	1.15851	0.696943	0.404998	-1.57297	-1.8753	-0.642302
Dacoc_001	42365885	0.835506	-0.199425	0.404473	0.28223	0.867496	-1.39935	-0.924076	2.12262	0.253098	-2.14252	-0.652716	-0.278593	-0.448556
Dacoc_001	42365908	-0.646251	0.234915	0.0483077	-0.778341	-0.273339	0.76656	-0.65587	2.06636	0.381345	-2.0382	-1.30928	-1.51995	-0.0982423
Dacoc_001	42370930	0.86904	-0.119051	-0.427265	0.877975	2.52575	-2.62206	-0.316717	0.653638	-3.51847	-1.70754	2.22397	0.282103	-0.143538
Dacoc_001	42405708	-1.10335	0.416506	-0.479858	-0.870119	-0.793767	1.2942	2.00623	-0.0495887	0.559384	0.59674	0.295759	-2.72243	0.629314
Dacoc_001	42406129	-0.198913	0.73418	-0.232357	0.047828	-1.00159	1.98667	1.45455	-1.26545	0.755496	2.49465	0.49064	-3.01944	0.629044
Dacoc_001	42411586	1.15017	-0.0991364	-0.334751	0.54768	2.14556	-3.10964	-0.109016	0.862257	-2.29283	-1.7859	1.84809	0.492116	-0.282635
Dacoc_001	42411614	-0.459755	0.0971003	0.0944136	-0.794154	-1.93951	1.30458	0.102509	-1.5271	3.00976	2.7387	-0.726878	1.44601	-0.125657
Dacoc_001	42415932	-0.427905	0.800794	-0.137346	-0.367767	-0.113278	0.342943	0.0153714	2.38948	0.743397	-0.372404	-0.954331	-2.52471	-0.310422
Dacoc_001	42415943	-0.102057	1.06957	0.222423	-0.151823	-1.19983	2.3198	1.50345	-1.40114	0.464835	3.21105	0.401396	-3.65401	0.448066
Dacoc_001	42422004	0.14297	0.848075	-0.0757095	-0.817612	-0.234598	0.859993	0.98717	0.886513	1.73368	0.773415	-0.281493	-3.41735	0.344704
Dacoc_001	42422120	-0.0905748	0.628002	-0.121322	0.00932465	-0.836837	1.85846	1.46081	-1.08851	0.46531	2.39829	0.00773062	-3.11856	0.423492
Dacoc_001	42489359	-0.0149778	-0.564639	-0.103217	-1.07034	-1.20441	0.687082	1.31393	-2.07761	-0.0758639	1.57916	1.21343	-0.871709	0.64788
Dacoc_001	42493063	0.51059	0.034553	0.530366	-0.694636	-0.675895	0.0970995	-1.47574	0.138905	2.15104	0.120953	-0.254064	0.904753	-0.815057
Dacoc_001	42572247	-0.104825	-0.464786	-0.0328512	-0.619836	-1.08729	0.937045	1.7227	-1.92082	0.0519641	2.11358	1.15402	-1.53096	0.284436
Dacoc_001	42572334	-1.09682	0.995813	0.28676	-1.14303	-1.79311	0.861797	0.18057	0.586888	2.57187	0.863176	-0.634882	-0.657707	-0.57271
Dacoc_001	42572465	-2.65335	-0.0732965	-1.41625	0.623037	-0.324562	-0.0880664	1.4002	0.890378	0.869047	0.196514	-1.71891	-1.85009	-0.6632
Dacoc_001	42595327	-0.138159	0.314405	-0.257512	-0.275989	-2.37007	1.5074	1.96653	-2.72616	0.62931	3.1298	1.81839	-2.41369	0.292368
Dacoc_001	42595360	-0.508809	0.456032	0.27719	-0.830088	-1.35072	0.667195	0.0590064	-0.987775	2.14449	1.64174	-0.361466	1.18739	-0.437028
Dacoc_001	42595372	-3.20928	0.718891	-1.70503	0.999309	-0.395145	0.0703801	1.91181	0.134966	-0.559011	0.845187	-1.15635	-3.10881	-1.10995
Dacoc_001	42595376	0.90856	0.713884	1.88819	-1.74381	-1.99699	1.9072	-1.52263	-0.815822	2.79933	1.72826	-0.169963	1.38495	-0.551875
Dacoc_001	42595387	-1.7557	0.583155	-1.3414	-0.0789686	0.260784	-0.596345	1.85703	0.843106	0.254645	-0.355166	-0.412189	-2.1444	0.129076
Dacoc_001	42602063	1.4134	1.65707	1.26627	-0.240476	1.09291	-0.775251	-1.49069	0.173268	3.27677	1.19014	-0.943358	1.19017	-0.813341
Dacoc_001	42602065	-1.11753	-0.779533	-2.01343	-1.04969	-1.54367	0.303689	2.15931	-0.671725	-0.846006	1.05772	1.5392	-1.63047	0.976078
Dacoc_001	42602314	-2.35214	0.817113	-0.50332	-0.664203	-0.674108	0.505944	0.564942	0.737658	1.65406	-0.120777	-2.07891	-1.44058	-1.2112
Dacoc_001	42602596	-2.60303	0.0186391	-1.64494	0.594536	-0.176373	-0.169986	1.52909	0.831969	0.644575	0.256121	-1.47261	-2.05264	-0.484877
Dacoc_001	42603112	-1.51024	0.644156	-1.47434	0.151433	0.37513	-0.78054	1.52701	1.53775	0.484261	-0.215134	-0.856665	-2.08599	0.048431
Dacoc_001	42607318	-0.581317	0.0551919	0.285355	-1.32077	-2.31928	2.0619	1.23594	-2.49394	1.55868	3.01269	0.571137	-0.269396	0.165421
Dacoc_001	42620197	-0.772179	0.637298	-0.222321	0.0216764	-1.7542	0.906499	0.320402	-2.03766	0.792973	1.85566	0.612809	1.0036	-0.362501
Dacoc_001	42620280	-1.28023	0.50113	-0.824831	0.374082	0.376388	-0.462869	0.749807	1.44692	0.0788636	-0.514046	-0.731658	-2.40143	-0.283784
Dacoc_001	42620360	-2.15775	0.380217	-1.47917	0.570748	-1.21229	0.73706	1.55852	-0.300668	0.268023	1.4389	-0.896076	-1.07216	-0.213565
Dacoc_001	42648322	-1.39575	0.910877	-0.925322	0.408545	0.468914	-1.09728	1.35801	1.56573	0.350453	-0.405562	-0.764643	-2.57553	-0.397796
Dacoc_001	42648463	-0.966344	1.1089	-0.601188	0.771542	-0.69412	-0.912987	1.58878	-0.904985	0.998511	2.44008	0.430749	-1.62807	-0.624103
Dacoc_001	42675730	-2.36056	-0.0439633	-1.32514	0.635091	-0.264729	-0.0871573	1.30382	0.714758	0.795265	0.376596	-1.47231	-1.81769	-0.697624
Dacoc_001	42687615	0.16771	0.647138	0.359255	-0.486585	-0.026745	1.2297	1.10984	-0.981848	0.849798	2.03861	-0.0284717	-0.825314	0.403764
Dacoc_001	42687681	0.866246	0.469652	0.700699	-0.21238	2.24078	-1.41473	-1.46626	1.95029	-0.172604	-1.7111	-0.104115	1.15912	-0.124397
Dacoc_001	42707150	-0.445098	1.10548	0.232782	-0.107366	-1.32542	1.32165	2.29548	-1.7419	0.896422	3.2147	0.418189	-1.67043	0.238617
Dacoc_001	42742365	-0.397606	0.214293	-0.207899	-0.1482	-1.61842	-0.0140936	-0.265648	-0.850985	2.13192	1.13172	-0.376198	1.90547	-0.802717
Dacoc_001	42745448	-1.6942	0.526307	-1.45499	0.414968	0.428741	-0.788235	1.37751	1.47403	0.398523	-0.204488	-0.957972	-2.5766	-0.216488
Dacoc_001	42769746	-0.666419	0.489218	-1.09689	1.15599	-0.88349	0.406245	3.1009	-1.31396	-1.27542	2.31238	1.2349	-3.98552	-0.0104915
Dacoc_001	42787971	-2.74068	0.0865147	-1.49728	0.719729	-0.356938	-0.0343794	1.37951	1.03188	0.858103	0.540246	-1.99575	-2.38821	-0.848695
Dacoc_001	42788111	-1.55872	0.639248	-0.812708	0.433317	-2.47341	1.31433	2.90058	-2.46208	1.01728	4.25485	0.482284	-3.17937	-0.403018
Dacoc_001	42793572	-0.0977231	0.145586	-0.418658	0.544398	-2.09033	0.121167	0.257655	-2.47911	0.975745	2.66268	0.763088	1.09358	-0.495007
Dacoc_001	42793639	-0.730077	0.250623	-0.732539	0.642335	-1.94021	0.707439	2.28569	-2.24658	0.967076	3.54345	0.836996	-2.07615	0.246169
Dacoc_001	42807833	-1.0295	0.426847	-0.516055	0.0956853	-1.4329	0.452087	0.810682	-1.31919	0.210722	2.10948	-0.319937	0.686757	-0.538806
Dacoc_001	42814246	-0.67773	0.859517	-0.593897	-0.126818	-1.74203	0.658211	0.808397	-0.679356	0.702069	2.20336	0.216377	-0.211822	-0.266859
Dacoc_001	42820972	-1.56479	0.537473	-1.00802	0.217846	0.255863	-0.779292	1.23333	1.09008	0.300035	-0.288279	-0.770532	-2.15481	-0.2515
Dacoc_001	42821001	-1.1828	1.17782	-1.00254	0.474375	-1.60901	0.623434	1.21359	-0.582934	1.30976	2.07588	-0.262479	-1.08803	-0.336361
Dacoc_001	42826793	0.00574843	0.0303079	-0.189397	0.0530913	-0.780628	1.31383	2.38913	-2.86584	-1.30155	2.33386	1.49	-1.52685	-0.0302702
Dacoc_001	42872632	-0.413035	-0.0852222	0.0940903	-0.602773	-1.35235	0.328006	-0.432717	-0.791439	2.14355	1.61716	-0.624877	1.30848	-0.0712071
Dacoc_001	42899259	-1.11241	-0.331794	-0.910143	0.361031	-0.287092	-0.146966	0.736939	0.160849	2.40604	1.47451	-1.08849	-0.738665	0.480892
Dacoc_001	42905882	-2.53377	0.128877	-1.48209	0.66907	-0.300848	-0.174585	1.16999	0.66246	0.654235	0.286288	-1.5448	-2.05956	-0.660941
Dacoc_001	42905994	-0.629068	1.25716	-0.244188	0.499378	-0.460801	0.374353	0.566481	-0.180666	1.52546	2.19076	-0.216533	-1.11436	-0.335008
Dacoc_001	42906152	0.879056	1.11291	1.61413	-0.720959	-0.873258	0.123602	-1.46611	0.355136	1.95418	0.5201	-0.261052	2.28783	-0.905833
Dacoc_001	42911785	-0.927824	0.89772	-0.0309904	0.248237	-2.0356	1.17483	2.23828	-2.10766	0.226975	3.89843	0.884401	-2.48358	-0.161386
Dacoc_001	42925275	0.613448	0.226656	0.315017	0.0817267	1.34735	-0.682064	-2.05881	1.20796	0.33821	-0.128719	-1.10507	0.458565	-0.302788
Dacoc_001	42925793	-2.28367	0.111952	-1.18466	0.634014	-0.190159	-0.134806	1.08073	0.749381	0.530128	0.360723	-1.34682	-1.8235	-0.657776
Dacoc_001	42939964	-1.15182	1.13396	-0.184869	0.00197399	-2.15573	1.69378	2.10216	-1.66546	0.754491	3.64324	0.486378	-2.58983	-0.133686
Dacoc_001	42940041	0.583693	0.353669	0.880737	-0.0112499	-1.84362	0.0163094	-1.03893	-0.106583	2.45601	1.39501	-0.894554	1.85199	-1.07092
Dacoc_001	42941028	0.327361	0.118727	0.599932	-0.346835	-0.353819	-0.212101	-0.921212	-0.609141	4.2099	2.728	-1.74161	1.99915	-0.153849
Dacoc_001	42960280	-1.64117	0.319657	-0.979393	0.223675	0.313157	-0.560511	1.46395	1.07805	0.145125	-0.405087	-0.773037	-2.2452	-0.242189
Dacoc_001	42960325	0.596906	0.128119	0.173888	0.142771	-2.11442	1.30373	0.294874	-2.07854	1.31489	3.73682	0.569966	0.323752	-0.147374
Dacoc_001	42960729	-2.5587	0.280995	-1.22944	0.535636	-0.420363	-0.17262	1.24674	0.769482	0.747502	0.551908	-1.94298	-1.9673	-0.90717
Dacoc_001	42988714	0.104329	1.63812	1.22951	-1.02522	-0.33268	1.89973	1.109	-0.178441	-0.224059	0.377152	1.40083	-3.56034	0.175741
Dacoc_001	42998190	0.439929	1.77833	1.06795	-0.558582	0.0815322	1.51959	0.378959	-0.442197	0.227863	0.170511	0.855149	-2.16608	-0.119354
Dacoc_001	43015146	0.726813	-0.936611	-0.703481	0.308619	1.3819	-2.16066	-0.0807353	1.18414	-0.673991	-1.3625	0.25266	1.2405	0.198022
Dacoc_001	43015222	0.243605	2.65581	1.49242	-0.913226	0.379318	2.3155	1.16674	-0.165236	-0.585832	0.143967	1.32763	-3.56173	-0.0423467
Dacoc_001	43015519	-1.80228	0.520409	-0.239971	0.311889	-0.562387	0.0683122	0.970634	1.63751	0.880301	0.404973	-2.08616	-2.22121	-1.161
Dacoc_001	43015826	-0.967676	0.56431	-0.332768	-0.412415	-0.528744	0.296978	0.561711	0.744787	1.20424	-0.211695	-0.586903	-2.15723	-0.273656
Dacoc_001	43020462	0.0743138	2.59055	1.06531	-0.793406	-0.524488	1.30247	0.892451	-0.584238	0.516498	1.01368	1.20075	-2.76634	-0.594306
Dacoc_001	43021105	-1.89266	2.06904	0.808697	0.256029	-0.122158	1.98883	1.85805	-0.374247	0.246892	1.5954	-0.725043	-3.68926	-0.971938
Dacoc_001	43031530	-2.06788	0.491186	-0.285416	0.316069	-0.672627	0.0662062	1.28476	1.6718	0.818167	0.404191	-2.13033	-2.35118	-1.09473
Dacoc_001	43046348	-0.179251	0.293373	0.074688	-0.637991	-1.07733	0.715541	-0.721505	-0.61946	2.51996	2.15844	-0.477325	1.05478	0.875806
Dacoc_001	43067034	-0.639709	-0.255535	-0.743772	-0.558378	-1.24508	-0.0400173	0.453497	0.87394	-0.319692	-0.151157	0.477455	-2.57972	-0.207478
Dacoc_001	43085221	-1.64767	0.639804	-0.309833	1.26692	-0.529952	0.379091	-1.07295	0.894913	1.51806	0.193839	-2.08413	-2.14706	-1.61926
Dacoc_001	43092358	0.413849	2.10727	1.50133	-0.180312	-0.561244	1.15065	0.52248	-2.3515	0.709222	1.40308	1.15321	-0.649287	-0.80157
Dacoc_001	43092790	0.00849204	2.07657	1.28521	-1.56384	-0.0552693	1.77294	0.853524	0.559704	0.561917	0.576555	0.270063	-3.66767	0.0279141
Dacoc_001	43105354	-0.0674942	-0.28525	0.129273	-0.131645	-0.6555	0.527425	-0.620746	-0.643814	2.0202	1.68458	-0.565932	1.04037	0.474436
Dacoc_001	43105365	-1.67656	0.466788	-0.0940033	0.362855	-0.29706	-0.188506	0.520433	1.39049	0.956972	0.332555	-1.99037	-2.03721	-1.27035
Dacoc_001	43105402	1.48518	0.350465	-0.0256862	-0.933191	0.192239	0.207075	-0.678986	-0.57447	-0.212692	-1.28668	2.151	-0.112639	1.08535
Dacoc_001	43121792	-0.177423	2.53153	1.72007	-1.49378	-0.5914	1.68249	0.519272	-0.268841	1.0118	0.7257	0.780144	-2.96492	-0.37284
Dacoc_001	43128724	-0.27271	1.02165	0.148174	-0.209477	0.515642	-0.0781763	0.444609	1.71698	0.5349	-0.727691	-0.42448	-2.16162	-0.408961
Dacoc_001	43167376	0.350073	-0.146368	0.0824112	0.820887	-1.75889	-0.332968	0.0985344	-1.78226	2.60424	1.95507	0.188488	1.92562	-0.476673
Dacoc_001	43167516	-0.279494	-0.266143	0.34779	-0.349435	-1.43629	1.23567	-0.722241	-1.1341	2.96147	2.53365	-0.860311	1.44449	0.565351
Dacoc_001	43168684	-0.529354	2.59706	2.27634	-1.04017	0.320651	1.9788	-0.328532	0.328841	-1.35304	-0.834179	0.704406	-1.44748	-0.498626
Dacoc_001	43168719	0.0381094	3.02344	2.23183	-1.65801	0.347145	1.77365	-0.4693	0.134222	0.926651	0.608583	0.854145	-2.25561	-0.325441
Dacoc_001	43176225	-2.18872	0.422644	-0.640906	0.150187	-0.3777	-0.179103	1.27227	0.671607	0.68927	0.349965	-1.47651	-1.83241	-0.75822
Dacoc_001	43227449	0.40624	3.10498	2.27399	-1.28501	0.0880784	2.60775	-0.00750782	-0.637599	0.478354	0.823058	1.26106	-2.67291	0.431405
Dacoc_001	43227468	-2.2511	0.812972	-0.19629	0.236806	-0.793664	0.175235	0.910283	1.47165	0.581188	0.239725	-2.08809	-2.30654	-1.16703
Dacoc_001	43232610	-0.167905	1.58151	1.59906	-1.72013	-0.210485	1.88026	0.275671	-1.40875	1.80614	2.57169	0.00870388	-0.0354481	0.0989468
Dacoc_001	43236216	-0.30333	2.4359	1.74624	-1.2218	-0.783159	2.452	0.507869	-0.915006	0.345338	1.74721	0.843666	-3.6149	-0.163729
Dacoc_001	43236586	-2.57372	0.38975	-0.832673	0.180823	-0.392769	-0.0878511	1.38772	0.747065	0.667994	0.263883	-1.6609	-2.0342	-0.707951
Dacoc_001	43242019	-1.0896	-0.136641	0.521599	-0.303052	-1.43287	1.03271	0.470319	-1.23249	1.53776	2.4789	-1.18035	0.701194	-0.437399
Dacoc_001	43242398	0.135675	3.27625	2.38034	-1.62175	0.120083	3.02661	-0.0751535	-0.440127	0.480577	0.969972	1.14581	-3.07511	0.403768
Dacoc_001	43242452	2.1059	-0.117642	0.184005	-0.718024	0.535547	0.202565	-1.50481	0.180279	0.34961	-1.01187	1.65776	0.259538	1.0236
Dacoc_001	43247410	-0.154496	0.12404	0.460713	-0.594524	-0.593355	0.737951	-0.988959	-0.494291	2.50801	1.61741	-0.721041	1.34997	0.355453
Dacoc_001	43247431	-2.11759	1.70346	0.457349	0.0061767	-0.415446	1.05109	1.47417	1.29989	0.773778	1.10219	-2.13674	-2.93787	-1.00715
Dacoc_001	43291227	0.187739	3.13133	2.24382	-1.43621	-0.389139	2.94097	0.0788752	-0.834776	0.598175	1.34023	1.09388	-2.90721	0.257254
Dacoc_001	43327149	-0.977815	0.726079	0.629914	-0.538295	-1.1942	2.35465	0.76848	-1.18456	-0.93792	1.03471	0.522492	-1.88868	-0.136481
Dacoc_001	43327270	0.63005	0.818033	0.252915	0.396077	0.0350492	-1.56253	-0.190983	0.415532	2.70981	0.536035	-1.1748	1.75501	-0.345865
Dacoc_001	43351336	2.97042	0.229396	0.700142	-0.0470407	-0.0531687	-1.11701	-1.15933	0.86007	-0.419182	-2.02526	1.95861	0.646449	0.00525846
Dacoc_001	43365781	0.768396	0.797092	1.18623	-0.688709	2.08561	-1.0184	-1.37036	1.47404	-0.11892	-1.06069	0.0457339	0.835875	-0.266211
Dacoc_001	43365932	2.61782	0.701262	0.816517	0.640948	-0.952767	-0.502004	-1.59255	-0.173724	-0.355219	-1.7692	2.0822	0.548146	-0.394813
Dacoc_001	43375843	-2.90868	0.199076	-1.3803	0.234352	-0.544553	0.555947	1.68902	-0.0220049	-0.185969	0.571559	-0.972101	-2.66155	-0.761411
Dacoc_001	43376139	2.89591	0.399531	0.663943	0.489763	-0.575665	0.0258453	-1.52234	-0.552475	1.30136	-0.102394	2.01115	1.26506	0.906468
Dacoc_001	43405408	0.118573	1.85877	0.842381	-0.159897	-1.03218	1.69003	1.05425	-1.32424	0.781767	0.987942	0.807619	-2.15384	0.101278
Dacoc_001	43405447	-0.122229	1.79067	0.221511	-0.719423	0.3393	0.837574	0.495474	0.741062	-0.716579	-0.451879	0.655695	-2.52255	-0.370918
Dacoc_001	43420033	-2.99787	0.493993	-1.66635	-0.5196	-0.586399	0.434178	2.34489	0.716631	0.0736587	0.774482	-1.3849	-2.7505	-0.617184
Dacoc_001	43420040	2.18862	0.843671	0.8657	-0.517502	-0.585906	-0.224821	-1.15968	0.381527	0.535647	-1.3395	1.10822	0.65575	-0.208366
Dacoc_001	43420320	0.234067	-0.468227	0.698464	1.56991	-0.795268	0.340509	0.784881	-2.98064	-0.560606	0.901531	0.852132	1.69641	0.22529
Dacoc_001	43420383	3.21751	1.23829	1.3482	-0.291655	0.870341	-0.487851	-2.81302	1.20089	1.40658	-1.24027	1.11424	1.3375	0.00528414
Dacoc_001	43433227	-2.19295	0.434201	-0.959897	0.58224	-0.13229	-0.12235	0.964555	0.72378	0.644992	0.383152	-1.53518	-1.73007	-0.797337
Dacoc_001	43435941	-0.0201069	2.42095	0.562212	-0.83318	-0.390501	1.26655	0.937724	-0.312084	-0.226398	-0.462591	0.920031	-2.58075	-0.646248
Dacoc_001	43449175	-2.81555	0.204496	-1.00365	0.263994	-0.582349	0.122859	1.41709	0.627385	0.930853	0.471296	-1.69873	-2.36548	-0.846407
Dacoc_001	43452610	2.61752	0.0896971	0.328811	0.73312	-0.0291779	-0.595033	-0.947724	0.497823	0.424557	-0.766232	1.19469	0.649272	0.828456
Dacoc_001	43454098	-2.6038	0.791777	-0.985474	-0.0568513	-0.121548	0.777442	1.5349	0.167079	-0.466189	0.742379	-1.09485	-2.81705	-0.677865
Dacoc_001	43454141	1.87192	-0.249507	1.14056	-0.322297	-0.424618	0.435452	-2.55175	0.473364	3.01299	0.985438	-0.0974051	1.27073	0.613119
Dacoc_001	43487951	-0.0876122	-0.739081	-0.105742	0.314593	-1.34953	-0.232647	-0.128892	-0.956843	2.05154	1.4076	-0.0242017	1.35138	0.467469
Dacoc_001	43496451	-0.175432	-0.279235	0.152336	0.111502	-1.23101	0.514577	0.0416339	-1.45629	2.06324	1.89521	0.064614	1.39871	0.578753
Dacoc_001	43496460	-2.6892	0.745271	-0.799257	-0.414267	-0.432374	-0.361414	1.97426	1.4983	1.08402	0.430426	-1.98391	-2.44658	-0.589482
Dacoc_001	43520640	2.65962	0.876237	0.846538	0.257751	0.014205	-0.223168	-1.3434	0.314167	-0.40014	-1.58705	2.21221	-0.0306841	0.600788
Dacoc_001	43535344	3.22454	0.348149	0.727575	-0.161008	0.29389	-0.549237	-2.0153	0.52851	0.380989	-1.48651	1.5797	0.819158	0.107946
Dacoc_001	43535460	-2.40247	0.346364	-0.738025	0.0208884	-0.539684	0.110123	1.54436	0.637283	0.670892	0.330081	-1.43372	-2.13537	-0.678737
Dacoc_001	43535643	-0.0930581	0.217222	0.424403	-0.375026	-0.0772107	1.32955	0.399421	-1.00054	1.70215	2.10781	-0.148977	-0.0258193	0.946855
Dacoc_001	43535877	-1.95603	0.753028	-0.535849	-0.269315	0.0263738	1.05556	1.27024	0.0145086	-0.129746	0.838036	-0.869348	-2.35314	-0.217389
Dacoc_001	43535984	2.88758	0.651354	0.53496	0.441208	-0.456318	-0.35845	-1.67814	-0.243919	1.38478	-0.190162	2.09565	1.64243	0.799878
Dacoc_001	43543369	2.12735	0.830195	0.478291	-0.354678	-0.917687	-0.441121	-0.967358	0.405035	0.446736	-1.28788	1.29371	0.562315	-0.268932
Dacoc_001	43546804	-0.36987	1.25541	0.21822	-0.0829816	-1.5738	1.30583	1.12672	-2.42836	2.1177	2.29639	0.678017	-1.59569	0.0749676
Dacoc_001	43546894	-0.41228	1.2762	0.370227	-0.431325	-1.4428	1.65546	-0.440824	0.193677	2.35516	1.39807	-0.295394	-1.53105	0.206243
Dacoc_001	43556380	-3.15239	0.404035	-1.07809	0.00620164	-0.205287	0.831972	1.49471	0.506212	-0.0762636	1.04558	-1.71597	-3.1194	-0.825466
Dacoc_001	43591449	2.98814	0.917449	0.715049	0.19895	-0.166401	-0.630303	-1.48173	0.399736	-0.585237	-1.99529	2.31797	0.426142	0.236698
Dacoc_001	43591989	-2.85477	0.409115	-1.08453	0.522241	-0.455959	-0.104945	1.41045	1.10517	0.917713	0.602534	-2.2172	-2.35526	-1.06938
Dacoc_001	43595383	-2.06163	0.013468	-1.39932	-0.705064	-0.093988	0.462848	2.25049	0.33283	-0.325278	0.912334	-0.384383	-2.91592	0.210943
Dacoc_001	43600205	-2.30995	0.396294	-0.633603	0.203289	-0.398062	-0.0515511	1.13572	0.758317	0.660601	0.384667	-1.52443	-1.70854	-0.753638
Dacoc_001	43600348	1.4821	0.924506	1.22462	-2.02609	-0.755315	2.24705	-0.0626659	-1.15161	1.73106	1.1838	0.515508	-0.458237	0.917811
Dacoc_001	43605931	-2.81322	1.19924	-0.613971	-0.26064	-0.192026	0.216934	1.79719	1.30657	0.612684	0.115444	-2.3777	-2.6791	-0.715015
Dacoc_001	43606056	0.497789	1.00291	0.269551	-0.793025	-0.751341	0.798433	0.575883	-1.25838	2.75818	1.63183	0.0287227	-0.0361916	-0.0386648
Dacoc_001	43681279	-0.852596	0.918507	0.234207	-0.720169	0.78298	-0.43086	-1.11965	0.60248	2.14317	0.383353	-1.11095	0.748197	-0.306332
Dacoc_001	43687229	0.407683	1.66684	0.942998	-0.284221	-0.0391382	0.930277	-0.384152	1.23649	-0.0937271	-0.883751	0.268474	-2.3037	-0.181308
Dacoc_001	43738344	-2.13832	-0.00659946	-0.928438	0.548286	-0.0256724	-0.195857	0.598233	0.569067	0.609295	0.202088	-1.5675	-1.33985	-0.727819
Dacoc_001	43744243	1.11108	-1.44772	-0.10934	-0.629135	2.05813	-1.85491	-1.24239	1.16147	0.153081	-0.127445	-0.150483	2.04267	1.10729
Dacoc_001	43766791	-0.551473	-0.0863451	0.419397	-0.309588	-1.46244	1.11523	-0.105612	-1.34962	2.14301	2.27554	-0.561681	0.802478	0.239802
Dacoc_001	43766923	0.774333	1.41571	0.773748	0.395309	-1.94666	0.57017	1.63077	-2.98391	2.08407	2.34176	1.4243	0.0401977	0.206962
Dacoc_001	43767213	0.334914	2.05643	1.09732	0.157698	-1.41242	2.07784	0.623132	-1.11746	2.56809	1.62676	0.413104	-1.98025	0.0228828
Dacoc_001	43787955	-0.409047	-0.275002	0.460761	0.00955937	-1.10164	0.849752	0.0340594	-1.28373	1.70409	2.18782	-0.340003	0.467207	0.247522
Dacoc_001	43823904	-0.0809685	-0.533464	-0.00157142	0.138117	-0.729646	0.361845	-0.437198	-0.77481	2.09095	1.64509	-0.504544	0.872217	0.356796
Dacoc_001	43839591	-0.164949	0.606865	0.0986139	0.00139966	-1.86996	1.08498	1.35502	-2.1202	0.90286	2.19394	0.806927	-1.45939	0.139799
Dacoc_001	43839681	-0.340645	-0.169146	0.374609	-0.514985	-1.96931	1.538	-0.312151	-1.70518	2.27241	2.14692	-0.0613626	0.489782	0.308815
Dacoc_001	43888348	0.465104	-0.031547	-0.072886	0.496697	-1.0601	-0.638047	-0.145517	-0.963863	2.00954	1.01845	0.0755114	1.71282	-0.0329048
Dacoc_001	43915770	-2.04587	-1.6281	-0.529741	2.06798	-3.32125	0.730662	0.564213	-1.49644	-0.977774	0.971916	0.253422	-0.98294	-1.34734
Dacoc_001	43915900	-4.06857	-0.0189263	-0.95773	0.382821	-1.84221	2.34297	-0.162007	0.687234	1.27499	1.24547	-3.13051	-1.11256	-1.42255
Dacoc_001	44011782	-3.2877	-0.115413	-1.51111	-0.0971704	-0.540241	0.228567	2.25875	1.07929	0.520587	0.885919	-1.80233	-2.95297	-0.746392
Dacoc_001	44022078	1.60862	-0.365177	0.176606	-0.917684	0.126799	0.586654	-0.541265	-1.09734	-0.841713	-0.97557	2.35649	0.945454	1.74543
Dacoc_001	44035124	-2.86972	0.405777	-0.973464	-0.0159544	-0.357978	-0.161618	2.04287	1.46571	1.00807	0.47716	-2.19321	-2.43687	-0.760603
Dacoc_001	44035145	-0.366515	-0.200573	0.0895577	-0.189748	-1.28256	1.09515	0.129691	-1.19457	1.97518	2.12968	-0.395456	0.75792	0.297324
Dacoc_001	44035150	3.21986	0.394656	0.801167	-1.16495	-0.320858	0.248871	-1.80583	0.153852	0.406483	-1.59993	2.03118	0.943697	0.817838
Dacoc_001	44059472	-3.07729	1.1513	0.0108999	0.404051	-2.42187	1.09426	3.67612	-1.62481	2.36049	3.44608	-1.27096	-2.80615	-0.731009
Dacoc_001	44101861	-0.155823	-0.422387	-0.371633	0.563436	-1.92266	-0.0470154	0.41574	-1.55785	2.05342	1.53098	0.331303	1.76701	0.214132
Dacoc_001	44114439	-3.21167	0.1497	-1.25348	0.752269	-0.235254	-0.219183	1.65395	1.30165	1.10202	0.447621	-2.43859	-2.70155	-1.228
Dacoc_001	44114630	2.97201	1.03649	0.867127	-1.20423	-0.178929	-0.483385	-0.915006	0.152001	0.135907	-1.64423	2.27152	0.866063	0.765247
Dacoc_001	44122609	3.30293	0.903859	1.53705	-1.91898	-0.317453	0.76133	-1.44466	0.428911	-0.0640481	-1.13601	1.80699	0.481192	1.42963
Dacoc_001	44122617	-3.37046	-0.246822	-2.66511	1.13074	-0.505815	-0.703424	2.99312	0.323659	0.246524	0.139263	-1.14825	-2.57945	-1.33742
Dacoc_001	44125785	-3.30494	0.291518	-0.915827	0.0935996	-0.964689	0.444279	1.39071	1.91208	1.45006	0.760937	-3.00359	-3.12933	-1.27147
Dacoc_001	44125859	-0.282646	1.41729	1.48988	-0.36036	-0.129334	1.39089	0.64202	-0.598347	-0.738144	1.53485	-0.0346737	-2.13144	-0.700255
Dacoc_001	44135473	3.20295	0.555426	0.579985	-0.824504	-0.59229	-0.658196	-0.432776	0.172341	0.422978	-1.85612	2.43339	1.41502	0.690011
Dacoc_001	44135509	-0.0252548	0.527874	0.718721	-1.60156	-0.699077	2.13785	1.12264	-2.0903	1.55787	2.47618	0.0424856	-0.427646	1.37527
Dacoc_001	44139563	0.937598	-0.304465	0.22954	-0.546609	2.04881	-1.54334	-2.00196	1.79568	0.823142	-1.27318	-1.09309	1.1699	0.163819
Dacoc_001	44139627	-0.0554203	1.28091	0.389993	-0.350351	-1.54481	2.04521	1.39399	-1.66338	1.99282	1.58621	0.387023	-1.74451	0.676484
Dacoc_001	44139936	0.987669	0.591101	0.443053	-0.294452	2.1105	-2.34132	-2.33771	2.31854	1.42701	-1.48964	-1.01087	1.43594	-0.89464
Dacoc_001	44154529	3.19259	1.01956	0.858525	-1.33633	-0.92471	-0.512833	-0.782877	0.0322535	0.768603	-1.47809	2.27442	1.2709	0.881818
Dacoc_001	44154706	0.791079	0.290361	0.507536	-0.431708	2.04569	-1.29982	-1.89297	1.68315	0.897816	-0.647069	-0.668327	0.847536	0.114466
Dacoc_001	44159761	3.29352	0.609261	1.41486	-1.84237	-0.34498	0.284968	-1.12244	-0.144922	0.436684	-1.11705	2.32759	0.839746	1.43205
Dacoc_001	44160143	-0.201886	1.15098	0.753019	-1.33445	-0.688008	1.75696	0.732105	-1.24505	2.09331	2.5328	-0.28148	-0.0075574	0.444092
Dacoc_001	44160392	0.0610059	0.0983502	0.268253	0.196278	-1.81567	1.33063	1.35583	-0.895195	1.22138	1.00772	0.617704	-2.55519	0.544633
Dacoc_001	44190833	2.90459	0.905146	1.51477	-1.83009	-0.567154	0.889817	-1.31195	0.413263	0.202494	-0.737431	1.57734	0.0838816	1.16039
Dacoc_001	44198015	-0.50416	0.408599	-0.697501	-1.10995	-0.349844	0.897787	0.583758	1.37275	0.109969	0.0695318	-0.0523214	-2.9876	0.107543
Dacoc_001	44204411	-3.3334	-0.223912	-2.02582	-0.0353607	-0.49392	0.399264	2.66734	0.0545014	-0.048308	1.10222	-1.10015	-3.23805	-0.602396
Dacoc_001	44204425	-0.386065	1.04058	-0.691095	-0.217333	-0.337178	-0.505014	0.546551	2.03285	1.24465	-1.2432	-0.526612	-2.16839	-0.816008
Dacoc_001	44255249	2.57561	1.16309	1.30455	-2.18335	-0.926789	0.604574	-0.478502	0.785612	0.627492	-0.709025	1.14381	-0.100012	0.98072
Dacoc_001	44255443	-0.146179	-0.212197	0.196968	0.138229	-0.995825	1.04355	0.13841	-1.28753	1.53387	2.15659	-0.268809	0.293913	0.394059
Dacoc_001	44265465	-0.121922	0.644615	0.150761	-0.556084	0.102993	0.291288	-0.063102	2.14216	0.578807	-0.520402	-0.709596	-2.32903	-0.190462
Dacoc_001	44265545	0.045669	-0.338154	0.000163411	0.640804	-1.98639	0.0401562	0.136647	-1.53879	2.294	1.72936	0.267587	1.64857	0.199575
Dacoc_001	44265552	0.684421	1.26514	0.417578	0.0286643	-1.20674	1.45823	0.885946	-1.4265	2.25635	1.73841	0.86081	-1.67645	0.755567
Dacoc_001	44320869	0.7935	-0.24827	0.584827	-0.501075	0.341396	-0.86572	-0.011565	-1.01516	1.3778	2.04967	0.412359	1.6233	0.323032
Dacoc_001	44321542	2.59553	1.37884	1.73482	-2.3948	-0.845168	0.141085	-1.04277	1.05792	0.628954	-1.15385	0.99839	0.120457	0.646895
Dacoc_001	44330908	2.15868	0.825552	0.767713	-1.67695	-0.68874	0.167308	-0.766252	0.6435	0.798241	-1.02589	1.2579	0.539567	0.747311
Dacoc_001	44331039	-2.97305	-0.12513	-1.41572	0.639728	-0.0411105	-0.0027331	0.927082	0.465545	0.957212	0.305055	-1.75062	-1.99483	-0.953915
Dacoc_001	44338986	-0.468921	0.226896	-0.822169	-0.804386	-0.218758	0.498539	0.615744	1.35611	-0.247613	0.0540826	0.0974421	-2.90663	0.124992
Dacoc_001	44343872	-2.9332	0.0409753	-1.35438	0.206167	-0.28914	0.130807	1.45986	0.645139	0.401592	0.635525	-1.56809	-2.37799	-0.755179
Dacoc_001	44351971	-2.80231	-0.315247	-1.82523	0.190493	-0.393626	0.242251	1.609	0.296271	0.310918	0.711398	-1.11062	-2.31659	-0.557537
Dacoc_001	44392332	-0.420512	0.383783	-0.352896	-0.221754	-0.108156	0.283616	-0.0137941	1.94079	0.63242	-0.551753	-0.613872	-2.24458	-0.0730544
Dacoc_001	44402931	-0.281215	-0.0771922	0.121912	-1.28705	-0.777092	0.916476	1.53785	-1.91685	1.09992	2.23757	0.10666	-0.275923	0.408521
Dacoc_001	44425475	1.0043	-0.347962	0.413965	-2.05098	-1.09573	1.72738	-0.0780928	-1.41609	0.214069	-0.458766	2.37151	1.07142	1.92264
Dacoc_001	44425932	0.92185	0.712519	1.18597	-0.634929	2.17149	-1.26686	-1.73296	1.74188	0.05365	-1.12389	-0.204595	1.03148	-0.396167
Dacoc_001	44426216	-0.305729	0.824302	-0.0153374	-0.690304	-0.0841992	0.16282	-0.233821	1.72626	1.00404	-0.694724	-0.553557	-2.26306	-0.319977
Dacoc_001	44439939	-0.470838	0.452829	-0.0198655	-0.256453	-0.310942	0.622104	0.0199189	1.87143	0.0877803	-0.818473	-0.261589	-2.22477	-0.197659
Dacoc_001	44440096	-0.0553463	0.923422	0.639328	-1.48643	-0.901856	1.50606	0.674688	-1.77307	1.95061	2.13121	0.290828	-0.549061	0.176843
Dacoc_001	44440324	-0.322486	1.16969	0.898432	-1.28067	-1.26419	1.68032	0.903107	-0.398254	1.74526	1.19467	-0.0428659	-2.24353	-0.221476
Dacoc_001	44455205	-0.9981	0.395597	-0.342985	-0.243126	-0.0641965	0.637818	-0.436178	1.3443	0.830356	-0.582469	-0.620052	-2.48947	-0.13605
Dacoc_001	44632443	-3.24803	0.415168	-1.20997	0.0179289	-0.39002	0.0681467	1.58076	0.934966	0.84178	0.264974	-1.99688	-2.19969	-0.819717
Dacoc_001	44762364	-0.641054	0.457842	0.684667	-0.872751	-0.996512	0.822028	-0.936638	-0.677318	2.61577	2.14764	-0.811565	1.46232	-0.190972
Dacoc_001	44790981	2.90185	2.03933	1.26629	-1.15471	0.708995	0.50583	-1.27617	1.24323	-0.31324	-1.92426	1.3931	0.355709	0.825489
Dacoc_001	44793760	-2.72048	-0.494586	-1.21123	-0.0111946	-0.29497	0.193407	2.08291	-0.18503	-0.501631	0.60728	-0.532034	-2.9275	-0.462771
Dacoc_001	44797641	0.130727	-0.563916	-0.256921	-0.0986256	-0.105283	0.0390216	-0.792841	-0.185015	2.03921	0.986591	-0.703218	1.86704	0.629252
Dacoc_001	44805748	-2.77903	0.626762	-0.550604	1.17021	0.190837	-0.305364	0.324209	2.27619	0.9055	0.109455	-2.85092	-3.19164	-1.94834
Dacoc_001	44815176	-0.681114	0.450449	-0.745794	-0.566711	0.258511	0.165908	0.288596	1.79376	0.512315	-0.316733	-0.477188	-2.88103	-0.398391
Dacoc_001	44819788	2.04045	-0.0847443	0.681	-0.882052	-0.415106	0.668371	-0.907852	0.650295	0.30069	-0.365936	0.871345	0.126354	0.586434
Dacoc_001	44819869	-2.49928	0.0769612	-1.0999	-1.06396	-0.276103	1.28383	3.11632	-1.52445	1.35434	2.07878	-0.712694	-2.66773	0.536962
Dacoc_001	44828270	-2.55138	-0.241584	-1.10357	-1.08749	0.608037	0.125847	2.37014	-0.718698	-0.2138	0.821928	-0.40031	-2.21459	-0.542148
Dacoc_001	44828434	2.82782	0.428172	0.385094	0.531169	0.62539	-0.139522	-1.14053	1.45189	-0.417794	-1.56047	0.59207	0.335287	0.880013
Dacoc_001	44828701	-2.41394	-0.758076	-1.20529	-0.384944	-0.822277	0.948544	2.67495	-2.35753	1.92208	2.98468	-0.377103	-1.59603	0.452564
Dacoc_001	44855829	0.0546386	0.38647	-0.0718783	-0.290647	-1.30932	0.59266	1.11894	-0.702764	2.37608	1.56713	0.16391	-1.38345	0.662217
Dacoc_001	44886340	0.11498	0.0245924	0.617999	-1.22084	-0.86228	2.23735	1.12365	-2.4572	2.94067	3.51563	-0.521677	0.0669422	1.26949
Dacoc_001	44886362	0.315175	2.02445	0.470803	0.13321	1.14091	0.91684	-0.736183	1.86108	-0.584764	-1.88251	-0.0182539	-2.20487	0.325673
Dacoc_001	44886421	0.170142	1.886	0.685011	-0.781355	-0.0205768	2.8883	0.44115	-0.782526	2.43701	1.73048	-0.50968	-1.89155	1.12934
Dacoc_001	44892736	0.0402315	-0.255893	0.317125	-0.978438	-0.851964	1.93948	1.31115	-1.95956	2.79202	3.20455	-0.818105	0.257622	1.35007
Dacoc_001	44894812	0.252818	1.80576	0.53712	0.188377	0.470596	0.972092	-0.345116	1.24696	-0.36537	-1.25598	0.244641	-2.03655	0.442102
Dacoc_001	44900092	0.322222	1.45258	0.354013	-0.279605	-0.558791	1.97823	1.10124	-1.21652	2.26527	1.47901	0.193515	-1.5002	1.17287
Dacoc_001	44900186	-0.635711	0.668405	-0.541217	-0.498478	-0.516922	0.26517	0.253873	1.83835	1.00081	-0.63663	-0.560895	-2.23584	-0.138873
Dacoc_001	44915485	-0.436642	0.722454	0.00346789	-0.635368	-0.817917	0.494222	-0.176019	1.52866	0.611799	-0.828366	-0.408637	-2.15217	-0.211252
Dacoc_001	44925674	-0.553305	0.268541	0.178072	0.241234	-0.0662066	0.705936	-0.230537	0.931287	1.64622	1.29958	-2.06485	-0.857839	-0.643516
Dacoc_001	44928152	-0.130097	-0.589217	-0.0396635	0.265971	-0.851903	0.310231	-0.394762	-0.739259	2.09418	1.84726	-0.730478	0.916617	0.085948
Dacoc_001	44928228	0.690129	0.35313	0.323573	-1.34477	0.193683	1.24308	0.627758	-1.37342	2.12906	1.55348	0.0412751	-0.221165	0.896005
Dacoc_001	44940777	-0.0351125	0.560216	0.54583	-0.698	-0.235238	1.45526	1.4797	-1.1518	0.691096	2.08226	0.0966608	-1.0433	0.431772
Dacoc_001	44945208	0.311435	1.13825	0.234057	0.517387	-1.30836	1.79379	1.12811	-1.60446	2.01769	1.73092	0.726061	-1.78917	1.0071
Dacoc_001	44945477	-0.0336865	-0.213864	0.185294	-0.803634	-1.16847	1.26222	1.19	-2.36395	2.70846	3.30617	-0.300705	0.433718	0.841152
Dacoc_001	44952170	-0.786362	1.06684	-0.529497	-0.361863	-0.333564	0.0808324	-0.0119437	1.86773	1.04508	-0.0287406	-1.16719	-2.31148	-0.351673
Dacoc_001	44961420	-1.28009	0.968727	-0.05447	0.0853116	-0.232408	-0.00753139	-0.0739528	2.88289	1.11799	0.284161	-2.46145	-2.62011	-1.12097
Dacoc_001	44961487	0.36068	-0.685406	-0.0877781	-1.23013	-1.88238	1.7897	0.586766	-2.83373	2.97481	2.83163	0.53667	0.633197	1.44949
Dacoc_001	44962984	0.161092	-0.742555	-0.487896	0.537406	1.06201	-0.73104	-0.134909	0.793611	-2.7566	-2.29421	0.936565	-0.120309	0.473845
Dacoc_001	44967407	0.52195	1.429	0.0499018	-0.359721	-0.147502	1.31529	1.11477	-1.37212	2.27179	1.50087	0.500083	-1.52189	1.41638
Dacoc_001	44967689	-0.0407084	0.231562	0.592847	-0.198204	-0.480217	0.766382	0.494287	-1.06685	1.13858	2.02648	-0.300638	-0.197914	0.118759
Dacoc_001	44980396	0.149436	0.539574	-0.63415	-1.34876	-0.160303	0.139889	1.16795	0.189937	2.4657	0.756204	-0.304434	-1.22881	1.28734
Dacoc_001	45006140	0.389651	1.34194	0.40953	-0.224769	-0.937783	2.11538	0.889649	-1.63227	1.99055	2.2563	0.787594	-2.066	1.36269
Dacoc_001	45087586	-1.92294	0.166097	-1.3636	-1.49116	0.133284	0.207422	2.17865	-0.0870085	1.12147	0.755176	-0.808593	-1.93494	0.391815
Dacoc_001	45088169	-2.28822	0.505585	-0.627742	-0.469798	-0.641744	-0.0485308	1.80871	0.922227	0.895741	0.470561	-1.49992	-1.9645	-0.413244
Dacoc_001	45107014	-2.31488	-0.148305	-1.25782	-0.397166	-0.521591	0.11591	1.54167	0.228791	0.63943	1.32829	-1.33045	-1.41985	-0.268435
Dacoc_001	45138014	-2.3899	0.399719	-0.972733	0.350592	-0.427109	-0.0983291	1.29074	0.975457	0.762834	0.437804	-1.79672	-1.80384	-0.758089
Dacoc_001	45138104	-2.09877	-0.715313	-1.71034	0.209303	-0.106022	-0.631141	1.59332	-0.192475	-0.516071	-0.362884	0.191598	-1.59971	-0.296104
Dacoc_001	45169621	0.462013	0.366139	-0.0179586	-0.877324	-1.1547	0.777122	1.06904	-2.26492	3.5819	2.5902	-0.164513	1.32482	0.67526
Dacoc_001	45191169	-0.192801	0.0197906	0.632334	-0.429124	-0.860817	0.99291	-0.316658	-1.15737	1.99007	2.06935	-0.498228	0.886591	0.365977
Dacoc_001	45191218	2.08081	0.372502	0.863054	-1.43694	-0.379488	0.741126	-1.31541	1.04714	0.790249	-0.155467	0.560435	-0.0985192	0.974311
Dacoc_001	45192328	0.0926559	0.703621	0.577628	-0.541526	0.0208881	0.218215	0.125316	-0.422802	2.00195	1.3922	-0.48462	0.608072	-0.252197
Dacoc_001	45275749	2.90807	0.40621	1.19814	-0.258372	-0.375548	1.73358	-1.25175	-0.16013	1.04706	1.04801	0.942249	0.843849	2.21692
Dacoc_001	45286251	2.95241	0.123224	0.854674	-0.133554	0.257174	0.98742	-1.75013	0.592774	1.15212	0.451138	0.895741	0.763747	2.16597
Dacoc_001	45294799	2.09664	0.343806	-0.231666	-0.102842	-0.251373	-0.609218	-0.740189	0.721571	0.776261	-1.03931	0.972375	0.171156	0.231619
Dacoc_001	45295767	2.25857	0.585446	1.24514	-0.125019	0.148577	1.23762	-1.78314	-0.14149	0.832164	0.425496	0.799453	0.519426	1.60886
Dacoc_001	45297618	0.201194	0.114796	1.0139	0.25528	0.777374	0.138684	-0.938099	-0.69836	0.744665	0.886369	-1.13434	2.09157	-0.181334
Dacoc_001	45298277	-2.47473	0.144761	-0.861185	0.120147	-0.0887184	0.294077	1.489	-0.0422974	-0.140724	-0.237705	-0.685465	-1.62101	-0.661449
Dacoc_001	45311601	-2.12433	-0.135287	-0.943475	-0.408581	-0.613907	0.224433	1.48887	-0.413941	-0.263645	-0.420927	-0.0421649	-1.24281	-0.523239
Dacoc_001	45327892	-0.0328578	1.0998	-0.0189665	-0.106149	0.218764	-0.222515	0.929978	1.62425	0.816558	-0.284037	-0.581088	-2.0879	-0.256303
Dacoc_001	45342806	2.73361	0.434217	0.579324	-0.989733	-0.388756	0.432457	-0.66742	0.957191	0.199044	-0.465991	1.18539	0.0325822	1.20861
Dacoc_001	45345955	-2.07524	-0.0693463	-0.530532	-0.291273	-0.155947	0.185767	1.38136	-0.00880198	0.17418	-0.232178	-0.424939	-1.28393	-0.292425
Dacoc_001	45395956	1.3042	0.359796	0.714012	0.408845	-0.0157561	0.111437	0.0061254	-0.670635	-3.01116	-1.4812	2.12912	0.659505	0.0815466
Dacoc_001	45405617	0.756217	0.729764	0.63288	-0.46058	1.886	-1.65636	-2.07546	1.87916	1.09861	-0.814442	-0.875148	0.992675	-0.405536
Dacoc_001	45485376	-2.00618	0.768281	-0.398698	-0.267114	-0.132849	0.955221	1.0318	-0.0187898	-0.415855	0.458403	-0.698082	-2.22192	-0.4132
Dacoc_001	45539498	-0.0098191	0.308936	0.0815994	1.00981	-0.175977	0.506002	0.935961	-0.215206	-2.78999	-1.10453	0.676805	-1.51206	-0.370519
Dacoc_001	45566725	-2.35163	0.0739521	-0.858305	0.276341	-1.29366	-0.217537	1.20211	0.0897873	2.11134	1.248	-1.68747	-0.761838	-0.563261
Dacoc_001	45566848	-2.32044	-0.0546365	-0.84112	0.147699	-0.465116	0.350163	1.4598	0.279009	0.414361	0.582142	-1.14493	-2.14682	-0.675585
Dacoc_001	45566914	0.525535	-0.334343	-0.0103498	0.102138	-0.093748	-1.32737	-1.1526	0.285024	2.04127	0.449456	-0.568341	1.82443	-0.172268
Dacoc_001	45674910	-0.152508	0.944354	0.846366	-1.13836	-0.611356	1.87975	0.970386	-1.67321	2.28288	2.99368	-0.253209	-0.188467	0.58175
Dacoc_001	45716202	0.794391	-0.877597	-0.121318	-0.98241	-0.605244	0.39109	0.742587	-1.67034	1.53687	3.24935	-0.101074	0.355152	1.28394
Dacoc_001	45791301	-1.71824	0.188826	-0.307474	-0.204982	-0.226376	0.353367	-0.345484	-0.107828	2.89522	1.68668	-1.70504	0.123725	-0.161222
Dacoc_001	45859994	2.36743	0.760537	0.436912	-0.401029	-0.535687	-0.447395	-0.844622	0.808461	0.754136	-1.27178	1.11882	0.341397	0.153498
Dacoc_001	45860080	-2.45729	0.393394	-0.683021	-0.026419	-0.557394	0.02226	1.53768	0.770145	0.755169	0.414787	-1.62247	-1.86737	-0.639987
Dacoc_001	45869666	2.29629	0.55923	0.522448	-0.205297	-0.388352	-0.622139	-1.22929	0.819436	0.919966	-1.1743	0.724337	0.336605	-0.0512817
Dacoc_001	45873544	0.223535	-0.590039	0.157654	-0.22113	-0.0478257	0.394789	-1.38238	0.00546069	2.42438	1.32607	-0.567144	1.53587	0.948608
Dacoc_001	45873548	-3.21366	-0.688154	-2.04791	-0.37153	-1.18705	0.394348	2.82782	0.126591	-0.0843021	1.28502	-1.43128	-3.07903	-0.625951
Dacoc_001	45880273	-2.29838	-0.867638	-1.38675	-0.192175	-1.05163	0.551608	1.71086	0.256653	-0.0312855	1.04294	-1.01531	-2.37131	-0.328552
Dacoc_001	45880490	0.570903	1.15854	0.304602	-1.47367	-0.64038	0.527353	-0.583881	1.68453	2.56681	-0.0691986	-0.789437	-1.31259	0.103823
Dacoc_001	45885151	0.24969	-0.607279	-0.167671	0.0440693	-0.400526	-0.524264	-0.702283	-0.291181	2.09025	1.12513	-0.392102	1.68249	0.411796
Dacoc_001	45888450	0.364314	1.23616	1.06236	-1.34953	-1.18541	0.479282	-1.29208	1.40585	3.23857	0.947882	-1.53754	0.703655	-1.00556
Dacoc_001	45899155	0.58657	0.288702	-0.175615	0.0901841	0.85097	-2.20484	-1.40155	1.59459	1.32347	-1.46638	-0.691776	1.18426	-1.22685
Dacoc_001	46132240	0.160188	-0.0535897	-0.103469	-0.726382	0.459502	-1.47336	-1.51943	0.644263	3.13296	0.830473	-1.64466	2.61395	-0.22432
Dacoc_001	46205863	-2.51382	0.505058	-0.891166	0.125576	-0.45696	-0.167676	1.6961	1.114	0.993303	0.639362	-1.98843	-2.2198	-0.795031
Dacoc_001	46234694	2.45203	0.317953	0.447553	-1.12731	-0.405304	0.463371	-1.19631	0.825134	0.361189	-0.75985	1.35118	0.260045	1.03845
Dacoc_001	46272991	0.0220399	-1.15872	0.337339	-0.523282	-0.0408127	-0.453767	-0.316259	-0.992568	1.20893	1.32663	-1.26714	2.22716	0.205342
Dacoc_001	46273422	3.19412	-0.260454	1.81803	-0.482743	0.0247407	0.0387446	-2.23412	0.349208	0.751674	0.0871806	0.185408	2.18216	0.64643
Dacoc_001	46308916	2.44568	0.446275	1.65409	-0.208486	-0.0672563	1.0733	-0.828512	-0.764489	0.0786615	0.625355	0.640826	1.81154	1.11661
Dacoc_001	46309204	-2.18843	0.225968	-0.487493	0.16982	-0.0371249	0.0567252	1.21351	0.533969	0.110945	0.0524033	-0.960178	-1.66688	-0.771271
Dacoc_001	46322156	-2.10987	0.84773	-0.350966	-0.0298801	-0.0953993	0.315689	1.23239	1.49281	0.735061	0.286966	-1.92111	-2.60645	-0.737946
Dacoc_001	46335130	2.25186	0.556899	0.77548	-1.36455	-0.319718	0.460688	-0.737667	0.912915	0.471755	-0.249779	0.807779	0.037057	1.0026
Dacoc_001	46335299	2.14207	0.0670395	0.990279	-1.38091	-1.1277	1.11072	-1.43322	-0.0628322	2.56201	1.59058	0.475906	1.12806	1.29892
Dacoc_001	46343727	-2.57642	0.180756	-0.486241	-0.405674	-1.74364	1.13419	0.653465	-0.109441	2.8676	2.20265	-2.01532	-1.20783	-0.374994
Dacoc_001	46344012	-0.149692	-1.00066	-0.227839	0.361051	0.936408	-2.22097	-1.44195	1.55928	-1.75228	-2.1923	-0.812115	1.57481	-1.01414
Dacoc_001	46347973	-2.50528	0.107796	-1.09983	0.220559	-0.535491	0.295265	1.33166	0.32246	0.728015	0.174547	-1.25247	-1.96132	-0.66339
Dacoc_001	46361315	2.12632	0.493502	0.757863	-1.49465	-0.496442	0.698867	-0.877722	0.898631	0.529418	-0.343745	0.823403	-0.0762128	1.01005
Dacoc_001	46381174	-2.19913	0.422729	-0.702781	0.0729093	-0.467439	-0.0259935	1.0735	0.684338	0.373915	0.166943	-1.33254	-1.78438	-0.559068
Dacoc_001	46385947	-2.69025	0.1626	-1.29704	1.11198	-0.966192	-0.430455	1.14502	0.316921	1.72827	1.19405	-1.95587	-1.45728	-1.08491
Dacoc_001	46391277	-2.24525	0.488719	-0.713139	0.126649	-0.391104	-0.107086	0.91996	0.578724	0.737259	0.324081	-1.46431	-1.67874	-0.698708
Dacoc_001	46399620	0.130596	-0.0874946	0.833306	0.829452	-0.0489694	-0.132601	-0.26746	-1.43519	0.280085	1.07892	-0.717792	2.13981	0.0481747
Dacoc_001	46399654	-0.319773	1.1912	0.928109	-0.947338	-0.222927	2.80116	0.875106	-1.59945	1.75422	2.59135	-0.306508	-0.0933208	0.882853
Dacoc_001	46399983	-0.243667	-2.12073	-0.755339	1.30721	0.541163	-2.52244	-1.21668	1.20801	-2.10914	-2.13554	-1.12373	1.8455	-0.891246
Dacoc_001	46400173	-2.57986	0.634476	-0.6482	-0.635126	-0.893115	0.152603	2.13005	1.20661	1.13769	0.468021	-1.84928	-2.26166	-0.477698
Dacoc_001	46410527	1.82924	0.453382	1.03769	-1.81172	-1.98965	2.59088	-0.474757	-1.32187	3.69983	2.94364	0.799108	0.384698	1.75388
Dacoc_001	46410654	-0.133868	-1.33773	-0.342667	0.919219	0.760526	-2.07651	-1.15484	1.27358	-1.6828	-1.9144	-1.15283	1.54989	-0.99988
Dacoc_001	46410746	1.755	-0.00569781	0.422589	-0.749699	-1.74168	0.853424	-0.262344	-1.07646	2.03408	1.08495	1.36329	0.577859	1.37871
Dacoc_001	46413605	-0.270352	-0.654182	-0.0949779	1.33706	0.356486	-1.03567	-0.665593	-0.819474	-0.922154	-0.198799	-0.23359	2.40069	-0.474944
Dacoc_001	46419300	-2.69472	0.127745	-1.35267	0.182814	-0.713369	-0.208384	2.11918	1.14501	1.18262	0.728407	-2.15118	-2.28332	-0.823874
Dacoc_001	46419325	-2.61789	0.0374612	-1.23556	-0.583228	-2.55739	1.15614	1.48384	-1.21004	4.20544	3.11343	-1.58795	-0.761643	0.239831
Dacoc_001	46420510	0.279192	0.215557	0.279118	0.345263	2.18296	-0.476037	-0.079687	0.345883	-2.73691	-1.5778	0.544058	0.825926	0.0290548
Dacoc_001	46448753	-2.05974	-0.0631588	-0.67975	0.341126	-0.32499	-0.154315	1.23205	0.349301	0.579003	0.289526	-1.27673	-1.5785	-0.593176
Dacoc_001	46512148	2.01603	0.807934	1.63221	-1.36903	-1.41259	0.697246	-1.78419	0.0433951	2.77843	1.59926	-0.0448428	1.41318	-0.234013
Dacoc_001	46513249	-2.73007	0.348904	-0.847806	-0.0912403	-0.632387	0.106358	1.3977	0.476649	1.09636	0.368203	-1.55814	-2.14357	-0.694092
Dacoc_001	46537640	-0.189997	-0.417541	-0.0329652	-0.0628707	-0.798789	0.121455	-0.421023	-0.892522	2.055	1.80233	-0.313004	1.39746	0.261198
Dacoc_001	46596768	1.30933	0.0818976	0.477493	-0.891162	-1.18996	-0.130602	-1.07496	-0.278548	2.26379	1.06467	0.0198875	0.378643	0.380597
Dacoc_001	46597642	-2.56572	-0.593966	-0.929067	0.805525	-1.2455	-0.0621658	0.731678	-0.692848	2.59065	2.06118	-1.78756	-0.817394	-0.380175
Dacoc_001	46641958	-0.0895207	-0.257374	0.282656	0.0180074	-1.08735	0.724669	-0.39835	-0.964194	1.99677	2.05415	-0.337417	0.860092	0.449796
Dacoc_001	46695090	0.544115	-0.501133	0.670068	0.114233	-1.51614	0.416398	-0.88076	-1.80169	2.50678	1.30107	0.072212	1.07139	0.606935
Dacoc_001	46723416	-3.063	0.482278	-1.22183	0.169782	-0.799532	0.0731017	1.71165	1.28915	1.71742	0.688913	-2.56272	-2.61609	-1.07019
Dacoc_001	46763999	-2.00922	-0.136593	-0.648816	1.21389	0.464859	-1.01811	1.03714	-1.10556	-0.786108	0.17342	-0.462816	0.384089	-0.910986
Dacoc_001	46764021	-0.213266	-0.0779639	0.403551	-0.154579	-0.769057	0.666878	-0.426376	-0.957604	2.14112	1.97536	-0.645919	0.94558	0.290367
Dacoc_001	46773228	-2.75097	-0.0971678	-1.34444	1.55139	-0.965492	0.015459	1.62728	-2.28193	-0.714312	0.839821	0.12085	-0.434079	-0.98293
Dacoc_001	46774609	0.347812	0.547963	0.692423	-0.853169	0.291604	0.059481	-0.74684	-0.176374	3.68736	2.3882	-1.68181	1.71819	0.138546
Dacoc_001	46792487	-2.60914	0.363958	-1.09049	0.448233	-0.441733	-0.0958474	1.59918	0.97448	0.957689	0.664724	-2.09502	-2.07078	-0.85217
Dacoc_001	46825926	-0.0754846	0.794846	0.315852	-0.388596	0.0933197	0.139841	0.201662	1.8978	-0.1678	-1.07178	0.182149	-2.03522	-0.265681
Dacoc_001	46859338	-0.64559	-0.0399099	0.0961396	0.669257	0.40522	-0.0234986	0.0783538	-0.116233	-2.67919	-1.37461	0.298093	-0.0823001	-0.381872
Dacoc_001	46861550	-0.14255	-0.197413	0.251704	-0.189806	-0.961009	0.748914	-0.554138	-0.69417	2.07854	1.73533	-0.601567	1.01322	0.292701
Dacoc_001	46867275	-0.454177	-0.917089	-0.828508	1.33326	0.579663	-1.05975	0.885653	-0.781547	-4.0464	-2.1286	0.776469	0.56944	-0.480172
Dacoc_001	46867317	-0.326034	-0.762996	0.307078	0.603705	-0.3058	-0.213571	0.213494	-2.51147	-0.775771	0.515871	0.437862	1.97367	-0.27497
Dacoc_001	46935453	-0.338713	-1.87177	-1.21379	0.612489	0.558789	-2.0898	-0.0115348	0.204927	-2.99574	-2.08485	0.0947601	1.1802	-0.699693
Dacoc_001	46936395	-2.1225	0.144028	-1.01236	0.183652	-0.123304	-0.333065	1.21865	0.0749769	0.146474	-0.342015	-0.505727	-1.36426	-0.487563
Dacoc_001	46950238	-1.84451	-0.598468	-0.774086	1.40647	-0.0560647	-0.39859	0.411967	1.96172	1.51337	0.777163	-3.57044	-1.54671	-1.06756
Dacoc_001	46950354	-2.04039	0.41907	-0.395191	0.657631	-0.258552	0.0852351	0.477749	1.85862	0.880388	0.654138	-2.55876	-2.19965	-1.11577
Dacoc_001	46955285	-0.351459	-1.47743	-0.42636	0.818887	0.658435	-1.77783	-0.785657	0.750319	-2.18692	-1.31944	-0.841763	1.19171	-0.66919
Dacoc_001	46958544	-2.4758	1.10512	-0.365924	-0.40053	-0.462755	0.723468	1.77807	-0.0337455	2.14226	1.72209	-1.84107	-2.00259	-0.822218
Dacoc_001	46974725	-2.14015	-0.167342	-0.798346	1.09837	0.412163	-0.756248	1.17296	-1.02019	-0.401216	0.286328	-0.669701	0.0988122	-0.883217
Dacoc_001	47066566	-2.31174	0.177572	-0.887724	0.4634	-0.361461	-0.0709852	1.21731	0.617918	0.683483	0.352569	-1.52169	-1.7177	-0.854526
Dacoc_001	47097412	-0.837643	1.10733	0.395872	-0.0672707	0.955	0.207157	1.07017	2.27956	-0.745443	-0.695451	-0.589997	-2.21506	-0.200357
Dacoc_001	47098170	0.720884	0.708915	0.283988	-0.347988	1.6964	-2.39285	-2.791	2.22584	2.82069	-0.800949	-1.72363	2.27721	-1.33982
Dacoc_001	47106898	0.196432	-0.0623068	-0.381755	0.13769	-0.34143	0.586718	0.0415375	1.16063	0.559304	-0.992833	0.446807	-2.24217	0.595248
Dacoc_001	47112808	0.505143	1.5872	1.5004	-1.12157	0.887765	-0.389624	-0.606967	0.134783	2.18169	1.2561	-0.883772	0.580232	-0.750222
Dacoc_001	47119484	0.544908	1.70376	1.1251	-1.3697	0.967878	-0.540566	-0.460998	0.398078	2.78183	1.15752	-1.05308	0.648957	-0.902591
Dacoc_001	47137460	-2.13011	-0.179505	-1.44427	0.64391	-0.0769636	-0.262503	0.890783	0.0680686	0.171661	-0.0716849	-0.623173	-1.2708	-0.377689
Dacoc_001	47157546	-1.09516	1.55127	-0.0384591	-0.0006121	-0.280877	1.22691	2.84871	-0.202195	-0.963245	0.437056	0.988622	-3.18007	-0.255206
Dacoc_001	47161032	-0.13996	1.02551	0.236817	0.136405	0.281373	0.868977	1.40067	0.398368	-3.26302	-1.05213	1.64458	-2.7358	0.243216
Dacoc_001	47170377	0.459245	0.240885	0.856593	-0.800069	0.488865	0.409293	-1.81365	0.137916	3.12161	1.97911	-1.16825	1.54987	0.805937
Dacoc_001	47170528	-0.993478	2.75596	1.62056	-0.517645	1.73376	1.90543	-0.67716	1.19134	1.54129	0.979782	-0.881294	-0.879207	0.421652
Dacoc_001	47170743	-1.53993	2.55202	1.42053	-0.33901	0.928278	1.41643	-0.262315	0.822993	1.32655	0.531288	-1.5506	0.247026	-1.51286
Dacoc_001	47190324	0.645571	0.395682	0.435414	-1.25119	1.62977	-1.08706	-2.62171	1.71319	2.74347	-0.118449	-1.67249	2.51048	0.13063
Dacoc_001	47190529	-2.72599	0.201002	-1.00144	0.490907	-0.303202	-0.177887	1.43293	0.801608	0.545341	0.343917	-1.71298	-2.2342	-0.901618
Dacoc_001	47224722	-2.0456	1.843	0.802966	-0.204928	0.332464	2.6809	-0.262919	0.210529	1.05564	1.28476	-0.726191	-1.56799	0.157347
Dacoc_001	47227095	0.54088	0.896945	0.771014	-0.890701	1.45653	-1.38704	-2.0172	1.43636	1.70832	-0.558973	-1.23032	1.46189	-0.656227
Dacoc_001	47241194	0.251164	0.652571	0.903274	-1.10614	0.674168	-0.448668	-2.18081	0.901976	2.80542	0.68282	-1.21044	2.21119	-0.118929
Dacoc_001	47241216	-2.61146	0.487582	-0.772345	0.0654613	-0.523996	-0.124778	1.48242	0.897978	0.822645	0.440032	-1.84956	-2.11066	-0.79841
Dacoc_001	47241292	-0.944524	2.00859	0.674179	0.0198263	1.09083	1.24401	0.883101	1.17735	-1.53852	-1.07567	0.407054	-2.0243	0.056781
Dacoc_001	47243654	-0.877328	-1.63813	-1.53984	2.03591	-1.40303	-1.63761	0.406787	-0.651147	-2.86982	-1.62857	1.57502	-0.0654144	-0.708161
Dacoc_001	47243772	0.539185	1.41549	0.926797	-1.21868	1.09529	-0.552361	-0.848614	0.663289	2.22486	0.690397	-0.871122	0.966472	-0.497188
Dacoc_001	47296533	-2.21559	0.393214	-0.765147	0.100606	-0.369729	-0.154411	1.15993	0.714614	0.724335	0.268942	-1.65817	-1.59233	-0.76281
Dacoc_001	47296592	0.111546	1.46836	0.909195	-1.58009	0.495829	-0.119119	-0.930738	0.567325	3.22278	0.96624	-1.07842	1.49748	-0.413541
Dacoc_001	47302985	0.178116	1.41623	1.15679	-0.995993	1.18534	-1.14108	-2.40926	1.24305	2.94782	-0.0952369	-1.32739	2.52525	-0.969873
Dacoc_001	47303182	0.810395	0.498832	0.965435	-0.563342	1.62053	-1.21867	-2.20117	1.88157	1.02493	-0.718658	-1.11335	1.15554	-0.545302
Dacoc_001	47311279	-2.45162	0.33931	-0.933216	0.330263	-0.40373	-0.177262	1.53626	0.948661	0.717291	0.436838	-1.74828	-2.16767	-0.823792
Dacoc_001	47379850	2.11593	0.602366	1.38628	-1.52751	1.22596	-0.75065	-2.67839	1.66232	1.09606	-1.38536	0.413452	1.37711	0.308254
Dacoc_001	47398267	0.447484	1.37415	1.05566	-1.3753	1.03863	-0.270457	-0.893472	0.530422	2.76387	1.01319	-0.948156	1.10316	-0.294033
Dacoc_001	47407961	0.524637	1.09561	0.917659	-0.863664	1.39253	-1.63844	-2.35392	1.49007	2.33109	-0.407732	-1.32354	1.92012	-0.990245
Dacoc_001	47408471	-2.68707	0.374863	-0.8517	0.241256	-0.513187	-0.0881165	1.58007	0.663964	0.84088	0.386139	-1.78106	-2.06754	-0.958615
Dacoc_001	47408485	-1.35403	1.9216	0.674981	0.509583	1.30828	1.12944	1.05081	1.00889	-1.80419	-0.99819	0.28784	-2.37793	-0.456436
Dacoc_001	47417644	0.337078	1.32033	1.07095	-0.600191	0.945348	-0.478153	-1.28555	0.907849	2.02995	0.148922	-1.09859	1.18543	-1.04937
Dacoc_001	47472393	0.513907	1.40023	1.12794	-0.803319	0.806752	-0.853921	-0.557931	0.406077	2.39337	1.02718	-0.990752	0.752693	-0.925881
Dacoc_001	47475060	-0.212727	-0.43739	0.138052	-0.251856	-0.74372	1.16449	-0.425797	-0.740023	1.841	2.2368	-0.401166	0.737488	0.690229
Dacoc_001	47494206	-2.54725	0.285349	-0.929729	0.24847	-0.547315	-0.0357238	1.60533	1.11989	0.877998	0.593078	-2.0241	-2.11131	-0.770287
Dacoc_001	47513583	-0.123984	-0.444723	0.182056	-0.187763	-0.692826	1.25655	-0.346866	-0.90981	1.80746	2.17398	-0.373161	0.685166	0.907017
Dacoc_001	47570442	-2.78701	0.312769	-1.15968	0.59347	-0.391532	-0.074867	1.37836	0.903628	0.867806	0.498686	-1.99028	-2.16878	-0.922447
Dacoc_001	47570671	-0.159973	-0.434085	-0.0559837	-0.638324	-0.6398	0.852776	-1.08205	-0.27782	2.77282	1.74682	-0.708892	1.51112	0.618905
Dacoc_001	47599298	0.555218	1.39987	0.960529	-1.20727	1.12801	-0.498638	-0.636022	0.57315	2.45323	0.92667	-0.955867	0.739033	-0.679848
Dacoc_001	47599371	-0.250054	-0.650873	0.0374656	-0.0410134	-1.03297	1.25484	-0.485247	-0.962755	2.06718	2.25023	-0.491902	0.835118	0.932125
Dacoc_001	47613281	-0.0825365	-0.623613	0.129329	-0.069229	-0.915811	1.00946	-0.550731	-0.842098	2.03347	2.09774	-0.485785	0.940513	0.832548
Dacoc_001	47618590	-0.0413976	-0.363491	-0.196609	-0.23711	-0.708956	0.705296	-0.654323	-0.372433	2.21988	1.80708	-0.59407	1.19579	0.36981
Dacoc_001	47618989	-2.77099	0.248465	-0.880519	0.151661	-0.551517	-0.0924687	1.60409	0.644536	0.719177	0.346675	-1.75487	-2.1315	-0.755972
Dacoc_001	47625514	0.234431	1.46118	1.24759	-1.44631	0.267138	0.33549	-1.15254	-0.196918	4.07599	2.62662	-1.55199	1.48297	-0.509054
Dacoc_001	47639825	-2.2708	0.610111	-0.0788637	0.214299	0.239345	0.641986	0.786965	1.39637	-0.0534626	0.128372	-1.79701	-1.98491	-1.12183
Dacoc_001	47639935	-0.12968	-0.593068	-0.069918	0.000632626	-0.892109	0.684765	-0.747481	-0.545348	2.27925	1.80711	-0.621563	1.2162	0.518498
Dacoc_001	47640486	0.0776823	1.52036	-0.075628	-0.331909	0.00551113	0.4929	1.22768	0.976225	-1.93221	-1.16017	1.49261	-2.83961	-0.174226
Dacoc_001	47687328	-2.79834	-0.0870034	-0.574797	-0.0625857	-1.28617	0.895522	0.757598	0.0894899	2.46767	1.87503	-1.93868	-1.03849	0.0588889
Dacoc_001	47698321	-0.869834	-1.31793	-0.975861	2.16178	0.253449	-1.40695	0.0365509	0.211252	-1.51984	-0.662841	-0.618029	0.28484	-0.720147
Dacoc_001	47711425	-1.12511	-2.12271	-2.29707	1.40967	-1.27947	-1.159	0.742861	-0.436731	-2.60759	-2.3466	0.933907	-0.583441	-0.223636
Dacoc_001	47711666	0.344862	1.03152	1.03438	-1.13274	1.01419	-0.681613	-2.03629	1.08339	2.21114	0.290604	-1.1131	1.54886	-0.370201
Dacoc_001	47719668	-2.42244	-0.853315	-1.86707	-1.14996	-0.082924	-0.131024	3.04538	-0.315826	-0.936824	0.770224	0.0227705	-1.92669	0.397373
Dacoc_001	47719749	-2.53867	0.140328	-0.794558	0.207718	-0.394331	-0.140143	1.28039	0.626126	0.731964	0.383194	-1.40086	-1.70648	-0.770963
Dacoc_001	47728965	-2.8272	0.327689	-1.47245	-0.730178	0.612506	0.391708	2.39772	0.806626	-0.941898	0.428049	-1.10979	-2.10298	-0.0402692
Dacoc_001	47738340	-2.76506	0.471567	-0.747103	0.0325684	-0.538023	-0.025067	1.58581	0.755585	0.794978	0.362711	-1.61014	-2.12507	-0.80763
Dacoc_001	47745957	2.78111	-0.88824	0.496737	-0.108831	0.461443	-0.475868	-0.988351	-0.531119	-0.729408	0.154091	1.56068	1.90791	1.17268
Dacoc_001	47746086	-0.249405	2.30486	1.63678	-0.67774	-1.04305	2.65293	-0.211973	-0.637345	1.63712	1.62518	0.391351	-1.18978	0.853771
Dacoc_001	47746289	-1.76272	0.863798	-0.692718	-0.160172	-0.0622995	0.108098	0.589645	1.6459	1.20784	-0.0545202	-1.31884	-2.56065	-0.490564
Dacoc_001	47752795	-2.36002	0.785138	-0.519519	-0.636634	-0.629583	-0.0211345	1.9997	0.755129	0.695	0.207669	-1.44692	-1.90503	-0.43999
Dacoc_001	47752827	0.171592	2.20787	1.02646	-0.920687	1.09818	1.76841	-0.0699612	1.48147	-0.715286	-0.899084	0.579173	-1.94457	0.572077
Dacoc_001	47795165	-2.32175	0.858704	-1.13019	0.665548	0.401181	-0.731722	3.32802	0.329384	-3.65927	-1.51739	0.717545	-2.0462	-0.734352
Dacoc_001	47795298	2.56469	0.478749	1.55938	-0.967979	0.746428	1.11252	-0.0405971	-0.573206	-4.04416	-2.17961	3.16181	0.4015	1.0371
Dacoc_001	47802518	2.65012	1.99878	1.96113	-0.622913	-0.469493	0.150087	-1.83272	-0.338445	-0.168515	-1.57818	2.36473	0.501644	0.354806
Dacoc_001	47802528	-2.48275	0.337879	-0.786178	0.101451	-0.458194	-0.107005	1.50556	0.705407	0.792745	0.38034	-1.50595	-2.0092	-0.672271
Dacoc_001	47810599	-0.335783	-0.313387	0.158802	-0.253856	-1.35887	1.56647	0.117649	-1.38879	1.60606	2.49735	-0.356686	0.409539	0.597454
Dacoc_001	47810620	2.12262	1.60867	1.4894	-0.738309	-0.574856	0.295055	-1.57807	-0.484498	0.245439	-1.24014	2.25085	0.552998	0.199413
Dacoc_001	47818465	-0.286077	1.82783	0.795247	-0.176153	0.726138	0.888781	0.183952	1.34065	-0.778181	-1.12411	0.296671	-2.05562	-0.0437064
Dacoc_001	47859017	-0.289632	-0.504361	-0.0617029	0.10139	-1.07546	1.22975	0.00495767	-1.15331	1.45225	2.01242	-0.314301	0.426998	0.491508
Dacoc_001	47876434	-0.559966	-0.54339	-0.0698499	-0.189313	-1.46328	1.77119	0.299801	-1.59043	1.79019	2.49527	-0.286943	0.48026	0.770723
Dacoc_001	47882816	-0.0981894	0.379048	-0.00523066	-0.445344	0.845511	0.150831	-1.10845	-0.668786	1.5022	0.880417	-1.8152	2.29289	-0.568888
Dacoc_001	47906356	-3.17973	0.696635	-1.25191	-0.0908511	-0.707569	-0.244408	2.41278	1.6119	1.31703	0.720857	-2.53902	-2.79819	-0.868726
Dacoc_001	47906933	-0.304352	0.162413	-0.558217	0.539969	0.275002	-0.389044	0.0952104	0.38273	-0.657154	-2.29534	-0.616072	0.646252	-0.609301
Dacoc_001	47927181	-3.375	-0.363189	-1.22594	0.0711817	-2.44874	1.89599	1.87155	-0.651048	3.2363	3.64394	-2.37622	-1.51892	0.248059
Dacoc_001	47931992	-0.880764	0.561435	0.177794	-1.16705	-1.6195	2.3118	0.236793	-0.153547	2.16804	1.96363	-0.188048	-1.30022	1.2377
Dacoc_001	47932374	-0.597175	-0.377178	0.106266	-0.36459	-1.60748	1.86404	0.0881753	-1.40571	1.79387	2.59687	-0.210405	0.584965	0.878074
Dacoc_001	47940700	-2.43287	0.245497	-1.01026	0.155426	-0.7639	0.172804	1.60104	0.794535	1.10096	1.06669	-1.91089	-1.91727	-0.603022
Dacoc_001	47955344	-0.459662	-0.732239	-0.0943162	-0.0987351	-1.50951	1.7667	0.00940673	-1.67323	1.79494	2.4004	-0.0389756	0.795423	1.08161
Dacoc_001	47985423	0.723178	0.718345	1.33189	-1.20935	0.449485	1.17199	-0.80401	-0.646714	3.76833	3.68966	-1.23561	0.711738	0.780818
Dacoc_001	47995113	2.28102	1.07313	0.915195	-0.950498	0.643094	1.15807	-1.01547	-0.142968	-0.86325	-1.31002	2.48681	-0.319567	1.40477
Dacoc_001	48021394	-0.317887	-0.233665	0.179963	-0.144678	-1.1196	1.25895	0.0820623	-1.23787	1.37343	2.27315	-0.388827	0.364949	0.404958
Dacoc_001	48023071	-0.190553	1.23326	-0.0881552	-0.0394859	-0.0109259	0.735879	0.319933	0.501994	-0.439064	-1.20416	1.08871	-2.20743	0.474039
Dacoc_001	48023083	-2.54759	0.290076	-0.924509	0.216286	-0.334062	-0.127354	1.49427	0.733727	0.662591	0.429639	-1.71876	-2.12927	-0.731319
Dacoc_001	48030506	-2.05971	0.413725	-0.62991	0.0897953	-0.356701	-0.0906568	1.27911	0.753863	0.673567	0.373924	-1.41717	-1.71439	-0.629836
Dacoc_001	48035530	-0.596256	-0.613962	0.15511	0.00341212	-1.57089	1.57186	0.0990398	-1.47362	1.87263	2.43487	-0.334786	0.551595	0.732523
Dacoc_001	48041034	0.665809	1.6479	1.63132	-1.63484	0.892553	0.454913	-1.03922	-0.0394178	3.40768	2.52636	-1.34652	0.999585	-0.232202
Dacoc_001	48044831	1.98733	0.531381	0.267772	0.198352	-0.578145	0.219805	-0.415976	-0.975882	-2.21737	-1.30812	3.62734	-1.57256	0.948291
Dacoc_001	48048377	0.0453807	1.82122	1.08531	-0.164481	0.732483	1.01104	0.319453	0.759227	-1.62318	-1.42715	1.53766	-2.64099	0.102605
Dacoc_001	48048383	1.92425	1.39251	1.46714	-2.34676	1.61648	-0.359173	-1.61625	0.505539	2.39099	0.0529342	0.271973	1.09387	0.558417
Dacoc_001	48048432	-0.568206	-0.498293	0.133375	-0.144153	-1.84671	1.78516	0.0734706	-1.69675	2.22225	2.93657	-0.536826	0.726812	0.794331
Dacoc_001	48048535	-2.29504	0.386638	-0.781091	-0.000152277	-0.402951	-0.191833	1.58263	0.819623	0.650289	0.44747	-1.55308	-1.99915	-0.673386
Dacoc_001	48081813	-0.266457	-0.4206	0.13784	0.125285	-0.990618	1.0213	0.194351	-1.09356	1.26237	2.05583	-0.293609	0.414506	0.486898
Dacoc_001	48081869	2.25304	1.01693	1.20181	-0.232574	1.03881	0.878448	-1.49013	0.117187	-1.18761	-1.55224	2.15294	-0.430486	0.828615
Dacoc_001	48081873	-2.36292	0.263796	-0.865806	0.261354	-0.386195	-0.0282107	1.25521	0.537082	0.560069	0.426679	-1.31882	-1.69165	-0.647965
Dacoc_001	48082369	-0.118961	1.18944	0.343289	0.628961	0.0705963	0.815555	0.0386947	0.762755	-1.16108	-0.993498	0.633181	-2.57625	-0.219157
Dacoc_001	48087879	-0.338268	-0.421155	0.129087	-0.0280469	-1.58311	1.46387	-0.0172255	-1.62838	2.04186	2.91536	-0.589851	0.807592	0.644978
Dacoc_001	48088037	-2.37285	0.336443	-0.637035	0.396444	-0.658722	-0.0869807	1.57708	0.517679	0.644227	0.299406	-1.44814	-1.96228	-0.730022
Dacoc_001	48093536	-2.24204	0.131752	-0.76418	0.22413	-0.45639	-0.0857351	1.33753	0.646647	0.725143	0.384593	-1.5209	-1.777	-0.650133
Dacoc_001	48093557	-0.253691	1.20127	-0.0142547	-0.166618	-0.368033	0.634704	0.389512	0.716453	-0.861479	-1.06312	1.06657	-2.25101	0.307501
Dacoc_001	48125567	-0.426906	-0.568926	0.227653	0.0238592	-1.48164	1.24683	-0.0509958	-1.51999	1.86324	2.55952	-0.548449	0.643161	0.404896
Dacoc_001	48133857	-1.42339	1.29782	0.228552	-0.95897	-0.85509	0.259961	0.254808	1.20291	0.739678	-0.427935	-1.14341	-2.48238	-0.982972
Dacoc_001	48134017	0.480039	1.99889	2.10122	-1.74616	0.0112953	1.65273	-1.2731	0.0547697	3.73142	2.47281	-0.754884	-0.764466	0.221032
Dacoc_001	48134037	0.687383	1.5211	1.27067	-0.848346	0.687616	0.320998	-0.897628	0.476032	2.12547	0.603265	-0.499693	-0.561792	-0.197246
Dacoc_001	48134142	0.108896	-0.329534	-0.411763	0.00372252	0.886587	-0.0998608	-0.172596	-0.282553	-2.50176	-1.54462	0.741514	0.809373	0.588148
Dacoc_001	48139629	-0.384145	-0.653326	-0.189907	-0.0708244	-1.26562	1.57183	0.182108	-1.21384	1.42222	2.00775	-0.144841	0.552477	0.91036
Dacoc_001	48139660	-0.354415	1.12086	0.26068	-1.19293	0.103817	0.675374	-0.254973	1.53558	0.556475	-0.869878	-0.383959	-2.07209	0.0407953
Dacoc_001	48142009	-0.370784	1.85758	1.57662	-2.4683	0.66955	-0.102343	-2.04634	2.53837	2.8944	-0.427842	-2.08777	-0.637132	-0.496407
Dacoc_001	48145192	0.77002	1.35255	1.31911	-0.0994249	0.774795	-1.21912	-1.40823	0.108212	3.74063	1.87721	-1.24176	1.85721	-1.02207
Dacoc_001	48145492	1.23004	1.75665	2.26044	-1.73769	0.459617	1.87038	-1.92712	-0.17328	3.55755	2.41064	-0.261619	-0.51589	0.890969
Dacoc_001	48145505	-0.474312	-0.549552	0.0601847	0.113155	-1.28439	1.33177	0.0676422	-1.38431	1.74491	2.34405	-0.446194	0.655212	0.54648
Dacoc_001	48145870	0.476669	0.87792	0.898997	-0.930559	1.28375	-1.25842	-2.47316	1.47726	2.2365	-0.396953	-1.30274	1.89039	-0.650741
Dacoc_001	48153997	-0.338183	-0.261711	0.0786163	-0.22236	-1.05605	1.33408	0.175841	-1.21773	1.34147	2.05398	-0.191568	0.413623	0.528812
Dacoc_001	48160972	-0.95597	1.1843	0.463582	-0.84449	-0.535029	0.463752	-0.0413241	1.24391	0.543719	-0.536155	-0.902072	-2.59072	-0.753026
Dacoc_001	48175335	0.0658935	-1.00783	-1.47435	0.147235	1.67669	-2.9439	-1.69663	2.48964	-0.0881684	-3.19068	-1.84526	2.16341	-1.2921
Dacoc_001	48181658	-0.323885	0.00569679	-0.444719	0.630627	-2.50992	1.26204	2.38622	-2.5983	-0.329615	2.16842	1.8463	-2.07211	-0.127519
Dacoc_001	48181673	-0.509419	0.780932	0.332149	-1.64034	2.10389	-0.708122	-1.49154	3.46401	-1.04905	-2.82082	-1.43406	-0.691301	-0.157815
Dacoc_001	48181957	-0.517672	-0.634396	0.203733	-0.168199	-2.0153	1.89769	-0.0652304	-1.98093	2.66735	3.4142	-0.598993	0.97541	0.76591
Dacoc_001	48182131	-0.432465	-0.496231	0.38341	-1.43167	-1.4978	1.1589	-0.804277	0.0406128	2.35616	1.35434	-0.71618	-0.868155	0.755402
Dacoc_001	48182183	0.462322	0.935584	0.923602	-0.758213	1.26237	-1.33697	-2.33333	1.46655	2.33151	-0.260554	-1.35515	1.88738	-0.933227
Dacoc_001	48186402	-2.15564	0.36299	-0.838667	0.234021	-0.532094	-0.08011	1.24947	0.849381	0.82263	0.389603	-1.64362	-1.70424	-0.713818
Dacoc_001	48197937	0.673015	0.544744	0.706907	0.627202	-1.2886	1.80318	-0.274177	-2.22712	1.38102	2.66646	0.94924	0.915858	1.053
Dacoc_001	48216484	-0.428711	-0.494862	0.181736	-0.13231	-1.84779	1.84545	-0.0867476	-1.94863	2.53781	3.32873	-0.73388	0.885673	0.718941
Dacoc_001	48225391	-2.30125	0.0831462	-1.09755	0.719985	-0.402665	-0.052452	0.978692	0.613348	0.977026	0.511883	-1.95531	-2.02668	-0.996543
Dacoc_001	48225494	-0.676206	1.29237	0.91993	-1.04013	1.35594	-1.17146	-1.79045	2.69846	1.47368	-1.75649	-1.81001	-1.04471	-1.13381
Dacoc_001	48234793	-0.221536	-0.686516	0.109236	0.211174	-1.41301	1.27114	0.132543	-1.41398	1.75616	2.50991	-0.504086	0.59038	0.584498
Dacoc_001	48235153	-1.08	0.223079	-0.432703	-1.08859	-1.06332	1.07589	0.364615	0.998875	1.17855	-0.0606378	-1.03192	-2.06704	0.187703
Dacoc_001	48235527	0.648008	0.919592	0.718312	-0.903196	1.1237	-1.05385	-2.24751	1.32894	2.32144	-0.117141	-1.15119	1.66805	-0.579015
Dacoc_001	48237735	0.241725	1.91618	1.73149	-1.55034	-0.0572198	1.11365	-1.80463	0.310073	3.76227	2.21577	-0.81588	-0.568043	0.0144875
Dacoc_001	48237864	0.699618	1.09952	1.52966	-0.4808	0.731573	-1.06531	-2.68408	0.624038	3.84025	1.56897	-1.70709	2.31288	-1.14481
Dacoc_001	48249819	-0.56382	1.33496	0.838804	-1.55396	0.451516	-0.340462	-2.54467	2.45728	3.7384	-0.608508	-2.23431	0.0577589	-1.00139
Dacoc_001	48276964	-0.274759	-1.0594	-0.731723	1.40755	-0.366213	-0.43797	1.32407	-0.569601	-3.36906	-1.94426	0.907128	0.150679	-0.355962
Dacoc_001	48277030	0.163698	-0.0919439	0.326487	1.16787	-0.930955	-0.750835	0.860488	-0.767155	-2.07821	-1.10516	1.55095	0.116094	-0.505926
Dacoc_001	48299081	-0.685864	-1.4118	-1.45258	0.644537	0.610319	-0.331822	0.867374	0.339455	-3.24616	-2.03198	0.147663	0.986304	0.256213
Dacoc_001	48319399	0.234613	-1.24666	-1.03718	-1.12453	-1.45056	1.62551	-0.325377	-2.47845	1.91335	2.5302	0.822847	1.52543	1.90051
Dacoc_001	48319533	1.47412	-0.685533	-0.143734	-1.50937	0.18722	1.48836	-1.43673	-1.70332	1.63856	1.35411	0.48237	3.11455	1.93944
Dacoc_001	48321902	2.02271	0.425884	0.93426	-2.14018	0.0905734	0.707773	-1.50646	-0.443367	0.915153	-0.820068	1.74976	0.603314	1.68747
Dacoc_001	48328159	-0.268591	-1.56173	-0.793236	1.13852	-0.840678	1.08461	2.13588	-2.78742	-1.59275	2.02353	0.475322	1.33432	0.714649
Dacoc_001	48334104	0.835075	0.27442	-0.35824	-0.30289	1.31024	-0.400878	0.42259	-1.13767	-2.52174	-2.07783	1.49709	1.33282	-0.235475
Dacoc_001	48334321	2.88712	-0.521272	1.09992	-0.384335	0.509088	0.124323	-1.47518	-0.95006	-0.654684	-0.401393	2.07246	2.18399	1.04758
Dacoc_001	48334902	0.08618	-0.928163	-0.0207039	2.00113	-0.904201	0.76261	0.831397	-2.2175	-0.590848	1.20205	0.606757	0.744408	-0.214926
Dacoc_001	48335661	-0.441344	-0.622269	-0.0721212	0.168386	-1.60603	1.37037	0.138948	-1.69009	1.77117	2.6774	-0.328161	0.617	0.746449
Dacoc_001	48345346	0.785681	-0.884602	-1.21131	0.620377	0.47313	-1.83187	0.590954	-1.09076	-2.99904	-2.18682	1.69394	1.65117	-0.225589
Dacoc_001	48349231	0.483627	-0.197825	-0.400203	0.641113	-0.370112	0.812319	1.0886	-2.22041	-1.87756	0.371411	2.07133	0.718567	0.564264
Dacoc_001	48362419	0.326879	-0.923857	-1.38456	0.478158	-0.532149	-1.40547	1.62592	-1.10326	-2.41683	-1.13877	2.33934	0.185434	0.154415
Dacoc_001	48362449	-3.68282	0.735741	-1.75859	0.722233	-0.31564	-0.347993	1.70932	1.8069	1.33788	0.712446	-2.94665	-3.19137	-1.21324
Dacoc_001	48373238	-1.34748	1.08363	-0.402736	0.429015	-0.533372	0.455847	-0.155748	2.74947	3.02913	1.70652	-3.05203	-2.38795	-0.638299
Dacoc_001	48462073	-2.90559	1.97413	-0.924596	0.635007	-0.302201	-1.09285	1.8583	2.97496	1.47771	0.632281	-3.29282	-3.4737	-1.94867
Dacoc_001	48485042	-2.97817	0.524607	-1.17307	0.0583628	-0.668086	-0.173721	1.98927	1.42877	1.19178	0.657657	-2.3041	-2.64517	-0.856804
Dacoc_001	48497843	1.84106	-0.783838	-0.0765602	0.627455	0.510698	-0.453833	-0.741225	-1.9448	-0.316948	0.40548	1.61763	2.89161	0.817389
Dacoc_001	48507530	1.56914	-0.714939	-0.468061	0.486009	0.82044	-0.277383	-1.29055	-1.61352	0.856523	0.709012	0.469785	2.83642	0.736077
Dacoc_001	48532443	-0.63482	0.547219	-0.214052	-1.24243	-0.901475	1.22313	-0.56251	-0.444496	3.03619	1.19629	-0.756201	0.590737	0.373953
Dacoc_001	48549754	2.25023	-0.10663	1.05716	-1.79174	-0.349741	1.16182	-1.29708	-0.395164	0.301876	-0.69457	1.81638	0.902766	1.61897
Dacoc_001	48549986	-2.19113	-0.558918	-1.86876	1.93934	0.038409	-0.967455	0.937631	0.940412	1.58308	1.57303	-3.0431	-0.174422	-1.14259
Dacoc_001	48550028	-0.796188	0.533301	0.122192	-0.815822	-0.40156	0.452552	0.314449	0.745684	0.507789	-0.570687	-0.241545	-2.17463	-0.0622182
Dacoc_001	48553116	-3.30106	1.13222	-1.39629	1.28335	-0.21214	-0.960147	1.65104	1.99526	1.35597	0.663694	-3.04677	-3.168	-2.06273
Dacoc_001	48581243	3.11503	-1.81198	0.410669	-0.3534	0.692632	0.715073	0.0129489	-1.46018	-4.2595	-2.88127	4.28452	1.74763	2.81716
Dacoc_001	48586107	-1.73265	0.40441	-0.314539	-1.03329	-0.831798	1.23447	1.09224	1.32664	0.641792	-0.11349	-0.827418	-2.18792	0.329311
Dacoc_001	48593114	2.64264	-0.695217	1.41964	-0.647422	0.377577	1.26496	-1.4613	-1.50757	-0.869505	-0.242885	1.90473	2.54618	1.43128
Dacoc_001	48593403	-1.74312	0.30846	-0.535196	-0.939611	-0.753539	0.934403	1.24706	0.801304	0.800199	-0.309992	-0.409454	-2.53149	0.491741
Dacoc_001	48593593	-1.62441	-0.521846	-1.59377	-0.36565	-0.748005	0.00320378	1.06229	0.495134	2.09537	0.973497	-1.44835	-0.536073	0.229426
Dacoc_001	48636984	2.78733	-0.0885095	1.82359	-2.24382	-0.704397	1.72484	-1.60018	-1.46162	-0.157213	-1.15023	2.93564	0.755126	1.77514
Dacoc_001	48658020	-1.51858	1.07935	-0.147695	0.460916	-0.248542	-0.641377	0.640967	2.39114	0.955366	0.554228	-2.5769	-2.17373	-1.67976
Dacoc_001	48667531	-0.285778	1.23381	1.48027	-1.41547	0.21581	0.0787773	-0.816271	-0.00269735	2.90085	1.53586	-1.02491	1.29679	-0.101902
Dacoc_001	48667534	2.23512	0.442965	1.03783	-1.14551	-0.570255	0.913115	-0.306634	-2.54083	-1.22703	-1.5191	3.90159	0.334323	1.6021
Dacoc_001	48679827	0.763598	-0.336786	0.769189	-0.276768	-1.25559	2.35231	0.181564	-1.93078	0.74095	1.21151	0.941945	0.747647	0.587956
Dacoc_001	48779795	1.92558	-0.103755	0.489316	1.51755	0.73457	-2.25432	-2.32685	-0.0667672	0.11397	-1.54098	-0.0459233	2.4389	-1.31207
Dacoc_001	48812975	-0.0782345	0.782526	-0.435707	0.0782223	-0.289592	-0.0271736	2.34725	-0.679514	-0.494915	0.0846879	0.930329	-0.761807	-0.075043
Dacoc_001	48833153	-0.144117	0.180258	-0.734857	-0.0465963	0.548591	-0.44341	1.52605	-0.648659	-2.12202	-0.560481	1.2621	-0.362453	0.0756468
Dacoc_001	48833230	0.777221	-0.323868	0.212415	-0.874145	0.88473	0.302753	-3.33386	1.54777	2.24091	-1.0097	-1.56036	1.76514	0.533664
Dacoc_001	48844565	-0.159062	0.602925	-0.559032	0.0545907	0.888114	0.134822	1.20957	-0.801498	-2.67108	-0.544838	1.3979	-0.499117	0.152496
Dacoc_001	48859843	0.57869	0.0750901	0.241603	-0.542657	-0.384768	0.254377	0.463892	-0.688766	2.1867	1.81955	-0.354838	0.753686	0.121761
Dacoc_001	48859960	0.958948	-0.23387	0.406132	-0.720859	0.888862	0.181858	-3.62348	2.03033	2.1404	-1.59334	-1.83861	1.68662	0.308893
Dacoc_001	48860080	-0.103956	0.615141	-0.399633	-0.0632117	1.22334	0.645579	2.01439	-0.931705	-3.15842	-0.342211	1.69038	-0.920611	0.704629
Dacoc_001	48869272	1.72936	1.10805	1.7111	0.456878	0.914195	0.40303	-1.96238	-0.516968	1.46651	0.148589	-0.718513	2.12152	-0.13051
Dacoc_001	48876067	-0.0966001	0.0596184	-0.910474	-0.181261	0.509685	-0.336653	1.31481	-0.629879	-2.25612	-0.473953	1.18402	-0.330734	0.205355
Dacoc_001	48895643	-0.194269	-0.844384	-0.149596	0.71355	-0.257042	-0.396244	0.556239	-1.31413	-0.535568	1.28267	-0.262095	2.16519	-0.15882
Dacoc_001	48895937	2.36639	-0.372852	1.84614	-1.66651	0.0696791	1.51617	-1.23502	-0.603413	1.91313	1.70215	0.326871	0.756566	0.451277
Dacoc_001	48896011	-0.764716	0.911428	0.499266	-1.47637	-0.214194	1.14476	0.647793	1.30854	2.85	2.41828	-2.32113	-1.82811	-0.388067
Dacoc_001	48896363	2.37773	-0.354494	1.27486	-0.501757	0.111914	0.538376	-2.28116	0.0165207	0.22246	-0.768603	1.25203	0.0545569	0.357787
Dacoc_001	48917556	-3.41582	1.32617	-1.51196	0.168124	-0.459954	-0.538149	2.29906	2.0668	1.00734	0.592466	-2.66825	-2.96558	-1.01829
Dacoc_001	48917636	3.29746	-0.746133	1.71653	-1.17818	0.300718	1.25639	-2.60761	-1.18453	-0.27512	-1.45379	2.92901	0.528801	1.09838
Dacoc_001	48951622	0.174483	0.899998	0.278382	-0.591305	0.760572	0.639016	1.64582	0.0384732	-0.982966	-0.197506	0.527719	-2.27228	0.120464
Dacoc_001	48951866	-3.12993	1.4327	-1.22939	0.271246	-0.593547	-0.677421	2.18829	1.86707	1.23212	0.63638	-2.58123	-2.53001	-1.14086
Dacoc_001	48975149	0.623417	1.11213	0.594145	0.445077	0.911623	0.609935	1.61899	-0.138615	-1.01228	-0.138467	0.0866978	-2.1566	-0.311716
Dacoc_001	48978432	0.0701303	0.860261	0.446834	-0.377724	-0.606262	0.71103	1.06951	0.404288	1.24054	1.7755	-0.79389	-2.23551	-0.240819
Dacoc_001	48978600	-3.21074	1.14438	-1.38842	0.390684	-0.675455	-0.382216	1.90082	1.58441	0.979501	0.665494	-2.77469	-2.68618	-1.22871
Dacoc_001	49022780	-0.182755	0.653132	-0.692166	0.254215	0.206964	-0.549056	1.35171	-0.130672	-4.10298	-1.55162	2.79374	-1.72533	0.000891429
Dacoc_001	49025652	-2.83938	1.18332	-1.17082	0.0761267	-0.425906	-0.144652	2.02447	1.72734	0.911062	0.59883	-2.41948	-2.41189	-0.83395
Dacoc_001	49037824	-2.91441	1.06241	-1.24843	0.0391668	-0.634645	-0.299979	2.05561	1.68006	1.00396	0.477043	-2.15226	-2.3844	-0.693054
Dacoc_001	49119755	-2.7235	0.232612	-1.87534	-2.10823	0.360194	1.10114	1.36407	0.825628	1.54864	-0.424677	-1.57149	-1.32119	0.782343
Dacoc_001	49119804	0.246623	-0.865375	0.0501261	-0.605999	-0.323468	0.838481	-0.0429261	-1.7035	-1.38695	-0.996282	2.1348	0.719901	0.853282
Dacoc_001	49136825	-2.68946	0.757849	-1.06562	-0.0341066	-0.567208	-0.190684	1.94932	1.63517	0.823616	0.406148	-2.07648	-2.16037	-0.799633
Dacoc_001	49174688	-2.83281	0.0770777	-1.29664	0.860917	-0.952304	0.10101	1.74634	1.49418	1.26729	1.17811	-2.56572	-2.67809	-0.929576
Dacoc_001	49174694	-0.19927	1.88801	0.789891	-0.433596	-0.574086	0.910911	1.29693	-1.90614	0.612833	2.05634	0.52472	-0.00234963	-0.865767
Dacoc_001	49174713	-2.64325	1.72353	0.12105	1.11349	-0.94134	-0.169229	1.46058	0.917083	2.13199	2.9727	-2.70876	-1.45565	-2.16453
Dacoc_001	49184671	-3.01721	0.102931	-0.634444	0.732467	-0.824005	0.228784	2.21272	-0.271257	-0.134514	1.13215	-2.01475	-0.224256	-1.07567
Dacoc_001	49209981	-2.90613	1.00658	-1.22852	0.075735	-0.605788	-0.27732	1.97346	1.63213	1.02663	0.609841	-2.31755	-2.34929	-0.872524
Dacoc_001	49223489	-1.18722	2.32576	0.778958	-0.989297	-0.140559	0.742487	2.06622	0.424798	-0.497059	-0.221098	-0.133314	-1.53639	-0.592963
Dacoc_001	49223579	-2.1178	2.06341	-0.337735	-0.306192	-1.10066	0.167002	1.16083	1.27923	1.69056	0.567172	-1.70767	-1.00936	-1.32396
Dacoc_001	49223793	0.186585	0.052706	0.794531	0.198831	0.0831669	0.395291	-1.06781	-2.50985	0.309116	-0.127356	0.669226	2.36588	-0.137903
Dacoc_001	49223887	-0.380914	1.52836	1.15098	-1.06751	0.511699	-0.320243	-2.05541	0.827323	2.58167	0.0840782	-1.07011	2.15534	-1.0079
Dacoc_001	49224937	-0.227874	-0.810894	0.0493748	-1.95577	-0.467843	0.960693	-1.58874	-0.712524	2.95071	0.530322	-1.10506	2.50772	0.616919
Dacoc_001	49224990	-3.05256	0.990721	-1.26484	0.284942	-0.596647	-0.146495	1.95924	1.69964	1.02723	0.764283	-2.59513	-2.63461	-0.995975
Dacoc_001	49263241	-1.98935	0.193688	-0.792352	0.518152	-0.462415	-0.492574	1.12442	0.159561	1.07629	1.06666	-2.15158	-0.739656	-1.06689
Dacoc_001	49266414	-1.73036	0.646004	-0.961411	0.728638	0.512588	-0.845386	2.2705	0.327487	-1.38353	-0.012953	-1.69432	-2.41282	-1.03331
Dacoc_001	49266434	-0.112288	-0.381087	-0.0546896	-0.257006	-1.00275	0.76123	-0.865424	-0.472669	2.03254	0.746375	0.314729	1.81155	0.469455
Dacoc_001	49274105	-1.44214	-0.667245	-1.58452	1.02149	-0.512111	-0.706833	2.82138	-0.498915	-1.69981	-0.379353	-0.397081	-2.13182	-0.18108
Dacoc_001	49284320	0.209096	1.25303	1.05491	0.0398935	0.957544	-0.732142	1.51018	-0.678293	-2.15326	-0.426116	1.2174	-0.318133	-0.761876
Dacoc_001	49284424	-1.82167	-0.0601525	-0.878357	-1.12195	0.825572	0.645697	-1.43464	1.35243	3.45602	0.781738	-3.3206	2.08642	0.2536
Dacoc_001	49284472	-1.68517	0.0605636	-0.829973	-0.636151	-1.48399	-0.0777445	1.40773	0.386225	0.867027	0.215103	-0.809841	-2.30063	-0.632878
Dacoc_001	49284728	-2.42888	-0.625183	-3.44421	-0.663075	-1.63957	-0.59485	3.44163	-0.181385	-0.493052	0.507112	0.576019	-2.93072	0.0415817
Dacoc_001	49284792	-2.32311	-1.99862	-3.25477	0.137871	-2.71973	1.62228	3.80712	-2.18287	0.464741	2.50355	-0.288965	-1.35895	1.33244
Dacoc_001	49299218	0.680348	0.622621	1.07889	0.267334	-1.09304	1.04363	-0.496376	-2.03848	1.41106	1.17197	0.936684	0.536657	-0.060182
Dacoc_001	49327787	-2.62069	1.39492	-0.946828	0.19474	0.344983	-0.220488	0.587448	0.79276	1.12433	0.618612	-1.9522	-2.18336	-1.15579
Dacoc_001	49332178	-0.834589	-0.463204	-1.37668	-1.3612	1.57182	0.415429	-1.20188	1.18332	2.79033	0.131308	-2.28881	2.05455	1.23504
Dacoc_001	49437553	1.27754	1.48624	1.13517	-1.04632	3.13071	-1.12418	-0.76069	1.40742	0.486686	-0.493799	-1.25141	2.09008	0.216606
Dacoc_001	49437728	-3.0042	0.32955	-1.08656	0.568197	-0.840917	0.767162	0.983314	0.378766	0.262102	0.0987461	-1.05951	-1.54844	-0.823482
Dacoc_001	49454871	-0.331068	0.90413	0.271129	-1.39851	-1.21614	0.633119	-0.0294471	0.154216	2.49222	1.07293	-0.967204	-0.0417137	-0.315667
Dacoc_001	49467053	0.0910886	0.117341	0.365882	0.489912	1.05116	-0.814558	-0.135338	0.0452871	0.0402143	-0.240418	-0.528182	2.47997	0.039132
Dacoc_001	49513720	-0.0652341	-1.06183	-0.692109	-0.227667	1.19218	-0.692716	-1.64567	1.56065	0.552878	-0.819519	-1.4012	2.08903	0.115813
Dacoc_001	49513788	-1.25197	-0.974606	-1.9154	0.0191333	0.0415505	-0.598925	-1.37648	0.831071	2.01306	-0.720961	-1.93079	1.04573	-0.567453
Dacoc_001	49548694	0.338026	-0.627173	-0.471512	0.108208	-0.759629	-2.92331	-1.26204	0.0412748	2.22516	-0.244964	-0.529298	1.39838	-1.18207
Dacoc_001	49548705	-0.808364	-1.08318	-1.39546	-0.50262	-2.83486	0.916413	-0.178937	-1.94204	2.44101	2.34191	-0.258643	1.03284	0.0587708
Dacoc_001	49554209	-0.515288	-1.31605	-1.12444	0.182255	-2.60841	0.910689	-0.103055	-1.68607	2.53193	1.86364	-0.0826965	0.695887	0.47337
Dacoc_001	49554232	0.285284	-0.553947	-0.133375	-0.18878	-1.06429	-1.90335	-2.2924	-0.0330833	3.53935	0.662186	-1.22828	2.4312	-0.815266
Dacoc_001	49586658	-0.166289	0.304827	0.0105405	0.646659	1.2689	-2.82368	-1.62972	2.27067	-1.95702	-4.03705	0.0789397	0.810694	-1.21344
Dacoc_001	49586960	0.940729	1.22073	0.976494	-0.642825	2.04647	-2.36012	-2.05495	1.8912	1.32263	-1.35153	-1.03714	1.22809	-1.06039
Dacoc_001	49588643	0.980215	-0.684568	-0.218375	0.0106119	-0.0505208	-3.03796	-2.09451	0.221012	2.41353	-0.871317	-0.213075	1.93777	-0.741045
Dacoc_001	49634459	0.0406493	-0.340554	-0.206529	0.207513	-0.439006	1.49538	1.22553	-1.46631	1.06539	2.46084	-0.0713335	-0.341875	0.714387
Dacoc_001	49645645	-0.567937	0.267781	0.344993	-0.293821	0.623001	-0.145238	-0.188365	1.5179	1.02205	0.767287	-2.01869	-0.473011	-0.621389
Dacoc_001	49656240	0.553571	0.644909	0.946734	-0.383293	0.629314	-0.316298	-0.876203	0.288468	2.1359	1.35661	-0.942035	0.864283	-0.268353
Dacoc_001	49667575	0.0625754	-0.650768	-0.19471	0.389023	-0.779095	0.981147	1.06847	-1.23369	1.337	2.28219	-0.200181	-0.23452	0.569632
Dacoc_001	49669316	0.668709	-0.931992	-0.264916	0.389296	-0.806566	0.331055	-0.176773	-2.91666	-0.442298	1.55646	2.67867	1.82244	1.42493
Dacoc_001	49675293	-2.58761	0.646825	-1.0656	0.171065	-0.59045	-0.153788	1.83573	1.33369	0.920583	0.502599	-2.16377	-2.33532	-0.834129
Dacoc_001	49693078	-1.88551	0.569575	-0.702905	0.986977	0.0150799	-0.341947	-0.619038	0.848744	1.40918	0.582233	-2.19112	-2.00108	-1.48967
Dacoc_001	49693091	-1.51842	-0.778762	-0.306048	1.18643	-1.252	-0.820074	-1.33331	-0.418243	4.39962	3.42788	-3.13137	0.0208759	-1.12937
Dacoc_001	49704383	-1.56008	0.885411	-0.370262	0.16467	-0.0864589	-0.305602	1.02113	2.36807	1.0875	0.646318	-2.34074	-2.34963	-0.661907
Dacoc_001	49712805	0.259651	-0.564525	0.852766	1.16543	-0.408553	-0.827069	-0.721811	-1.11345	1.5367	0.754054	-0.880857	2.00975	-0.349115
Dacoc_001	49729741	0.230129	-0.25262	0.220582	0.831357	0.812345	-0.476562	-0.868956	-1.01388	0.879446	0.98015	-0.846955	2.11228	0.194453
Dacoc_001	49794566	0.131139	-0.0128366	0.122097	0.282872	-0.62808	-0.08754	-0.317918	-0.657437	2.11149	1.4259	-0.332398	1.12488	-0.0151374
Dacoc_001	49803907	0.122684	0.535487	0.449712	0.180644	-1.17394	-0.699756	-0.480592	-0.613233	2.85844	1.42644	-0.862362	1.67972	-0.985067
Dacoc_001	49838187	0.264648	2.09058	1.9598	0.127396	1.61391	0.256716	-0.46538	1.86033	0.372938	-0.227103	-1.50368	0.473188	-0.643316
Dacoc_001	49869197	-1.6633	0.665287	0.0516198	-0.283409	0.528536	-0.674888	0.786033	2.10788	1.15375	-0.309183	-2.64326	-0.824031	-0.835622
Dacoc_001	49878876	0.173356	0.0177419	-0.37003	-0.69792	0.855228	-0.367079	-0.331081	2.41233	2.14129	0.315462	-2.37589	0.0259059	-0.0299016
Dacoc_001	49901673	1.06082	-0.349635	0.339011	0.504758	-0.684514	-0.101826	-1.18425	-0.151004	-2.19251	-1.31987	1.98033	0.389226	0.0445087
Dacoc_001	49916957	0.121052	-1.50124	0.0481117	0.739294	-2.13766	-1.74967	-0.320305	-0.967316	2.06616	1.87746	-0.597632	1.85324	-0.72801
Dacoc_001	50001243	0.212046	0.409939	0.50047	0.156596	-0.031078	-0.0601178	-1.03929	0.694127	2.36038	0.0183852	-1.48967	0.953995	-0.420058
Dacoc_001	50022422	-0.703493	1.79756	0.514638	-0.10288	0.503698	-0.223559	-1.42056	3.80974	1.99839	-1.30382	-3.00783	-1.16395	-1.61144
Dacoc_001	50040175	-0.366179	1.04183	0.91219	-0.533399	0.0902139	0.357367	0.329689	2.0009	-0.329128	-0.641109	-0.175852	-2.25218	-0.313933
Dacoc_001	50040288	-0.755888	0.916	-1.00066	0.807885	1.14118	-1.0209	-0.252848	1.66986	0.949156	-0.118729	-2.84051	-0.200691	-1.87473
Dacoc_001	50040724	-1.2252	-1.42652	-0.953579	1.27276	-2.09035	1.29579	1.24488	-0.296038	0.046519	0.6108	-0.390797	-0.633496	-0.152976
Dacoc_001	50040736	-2.35704	0.268422	-0.906633	0.382977	-0.499696	0.0223702	1.22559	1.13051	1.36534	0.656788	-2.16156	-2.17242	-1.05655
Dacoc_001	50081315	-0.245007	0.872088	0.773537	0.00742899	0.131229	-1.11165	-1.20389	-0.85189	-0.752117	0.102013	0.721874	2.20205	-1.05455
Dacoc_001	50137804	-1.59593	0.414929	-0.0932126	1.47576	-0.170535	-0.492303	0.347945	0.985011	1.56185	1.42992	-2.6232	-1.61518	-2.1673
Dacoc_001	50145451	1.70331	1.53314	1.79109	-0.202505	0.563179	1.98628	-0.697982	-1.84358	-3.0684	-1.79647	3.68004	0.76902	1.65383
Dacoc_001	50160355	-0.436823	-1.44319	-0.468913	0.641124	0.132435	-1.74024	-2.27203	0.660508	3.55901	0.0761955	-3.03271	1.83306	-0.963967
Dacoc_001	50206842	-0.0127881	1.62194	1.66225	-0.667022	1.58769	-1.72223	-2.61885	1.70905	2.10031	-0.840217	-1.5393	2.03354	-1.85768
Dacoc_001	50244273	1.66702	0.832141	0.657896	0.536488	-0.59209	0.520411	0.992325	-2.85676	-2.05136	0.181869	3.49077	0.84905	1.26145
Dacoc_001	50244303	0.617291	0.56918	0.334301	-0.125743	1.70724	-1.9623	-2.11465	2.2321	1.02652	-1.58737	-0.894099	1.38033	-0.893644
Dacoc_001	50244470	1.26396	1.89965	0.805005	-0.679756	0.597959	1.22157	0.526002	-1.51311	-2.27892	-1.63631	3.46953	0.73338	1.43858
Dacoc_001	50270602	0.140425	0.562621	0.584069	-0.212637	0.138938	-1.88417	-1.56596	-0.288581	2.08913	1.0703	-0.385627	1.693	-1.17174
Dacoc_001	50270634	-2.44586	0.217422	-0.986724	0.771912	-0.236191	-0.238722	0.936506	1.19961	0.794367	0.540202	-2.15867	-2.12911	-1.17258
Dacoc_001	50295174	2.12217	-0.0192469	-0.434338	-0.204747	-0.497214	0.230951	2.16011	-3.18634	-3.23468	-0.286897	5.43867	-0.494183	2.12569
Dacoc_001	50317979	-1.38564	0.93735	-0.116683	0.0961664	-1.91791	0.275881	0.522563	-0.0855644	1.50744	2.80095	-1.16594	-0.969622	-1.27683
Dacoc_001	50369323	-1.95748	0.214291	-0.373985	0.100382	0.450426	0.0611442	0.659111	0.810845	2.74781	1.79296	-3.82118	-2.85454	-0.717606
Dacoc_001	50394603	-2.53831	0.170837	-1.00678	0.902318	0.00404175	-0.324294	1.04122	1.37631	0.932357	0.632295	-2.35294	-2.24783	-1.19404
Dacoc_001	50394793	-1.66217	-1.04605	-1.29442	0.71349	-0.872322	-1.34549	0.498511	-0.869132	3.00055	3.30088	-2.10467	-1.23971	-1.12405
Dacoc_001	50420387	-0.908202	-1.38199	-0.452651	-0.820201	-2.08929	1.39385	0.464659	-2.07937	0.566656	2.98134	0.302413	0.737217	0.551715
Dacoc_001	50420762	0.733251	0.971621	0.460564	-0.366333	1.02737	-2.05542	-1.24201	1.44954	1.48416	-1.08766	-0.987311	1.08071	-1.64398
Dacoc_001	50427859	0.832469	0.929633	0.281656	0.146969	1.28514	-2.10867	-0.451949	1.12989	1.54755	-0.5813	-1.19445	0.933226	-1.59161
Dacoc_001	50428705	0.255812	0.367375	-0.152967	0.870329	-0.278517	0.0331895	0.21972	-2.08028	-2.05112	0.241807	2.26162	-0.89127	0.0178588
Dacoc_001	50433139	2.63463	3.23802	3.28671	-0.920824	1.25206	0.95587	-1.73165	0.242732	-0.265093	-1.88406	1.8717	2.46509	0.0673411
Dacoc_001	50433159	1.21361	0.390867	0.498706	-1.00785	-0.306792	0.948755	0.566725	-0.128479	-1.79191	-1.59676	2.30307	0.0705801	1.20387
Dacoc_001	50433291	-2.31262	0.22458	-0.889066	0.627344	0.275775	-0.282889	0.953602	1.35753	0.538488	0.238939	-2.10195	-1.89247	-1.17466
Dacoc_001	50441386	1.45022	0.993915	0.888623	-0.822109	0.171154	1.38869	0.753469	-0.554916	-2.26226	-1.97909	3.29058	0.108864	1.4671
Dacoc_001	50441397	1.76545	2.59888	2.29833	-0.639819	0.949103	0.447577	-0.813553	0.341489	-0.00807349	-1.81168	1.5749	1.72629	-0.651784
Dacoc_001	50482581	-2.15136	0.836096	0.0738361	-0.753507	0.216605	2.00707	1.16905	1.39984	-0.394545	-0.645999	-0.741597	-1.49438	0.172818
Dacoc_001	50492025	0.653597	0.722729	0.604087	-0.498638	0.459792	-1.05559	-1.53208	0.811724	2.83224	0.504355	-1.19761	1.82207	-0.792093
Dacoc_001	50496321	-0.813294	-2.66522	-1.86109	0.491578	-0.655814	-1.34607	1.1631	-0.304034	-0.307359	0.658625	-0.627189	-0.973427	0.0946468
Dacoc_001	50498124	-0.06257	-0.0768368	-1.01756	0.59093	0.11979	-0.12954	1.41886	-0.0193467	-2.8226	-1.44884	1.5236	-2.15084	0.317024
Dacoc_001	50498246	2.12294	1.92287	1.94431	-1.37579	0.693801	0.423634	-1.08288	0.688473	0.336495	-1.6141	1.69206	1.71569	0.576316
Dacoc_001	50509885	-2.07392	-0.123198	0.0443112	0.502474	0.740284	-0.0996082	1.77178	1.50885	2.20976	1.40831	-3.59631	-0.821057	-0.750078
Dacoc_001	50510012	-2.88505	0.273105	-0.676148	0.11496	-0.196368	0.400231	1.54599	1.88849	0.671697	0.143703	-2.37284	-2.45314	-0.960001
Dacoc_001	50519610	-2.80694	0.382202	-0.598021	0.468438	-0.403365	0.0623775	1.3891	1.91437	0.711692	0.205513	-2.24188	-2.8155	-1.42179
Dacoc_001	50546111	2.14352	2.46288	2.2664	-0.320671	1.46085	0.449229	-1.05134	0.456548	-1.57179	-2.11359	1.60936	1.48214	-0.265743
Dacoc_001	50600974	-0.391959	0.0259042	0.029334	-0.321525	-0.822396	0.187907	-0.689772	-0.447584	2.42927	1.29364	-0.982814	1.49806	-0.264015
Dacoc_001	50601341	-0.715084	-0.184607	0.397543	-0.453048	-1.39613	2.06547	-0.320983	-1.31668	2.27558	2.5473	-0.787345	1.06608	0.547682
Dacoc_001	50601378	0.27163	0.38983	0.355862	1.07842	1.98071	-1.98667	0.180436	2.44432	-2.45634	-3.18556	-0.120687	-0.639004	-0.350472
Dacoc_001	50604868	-0.795034	1.85801	-0.326831	-0.446743	0.371269	1.21983	1.28902	0.0236307	-0.403821	-1.18888	1.1821	-2.53285	0.0463184
Dacoc_001	50629489	0.895089	1.16354	0.924419	-0.215985	2.06094	-0.207182	-1.90551	1.48703	0.177151	-1.06816	-0.0999306	0.513316	0.280743
Dacoc_001	50629579	0.524782	0.867382	1.15959	0.271431	-0.228169	-0.486509	-1.32737	-0.884994	2.73035	2.43049	-1.09904	1.66058	-0.825188
Dacoc_001	50629599	-0.42191	0.838032	0.658937	-0.436428	-0.90275	-0.361618	-0.926196	-0.423351	2.63654	1.20443	-1.38356	1.85411	-1.46779
Dacoc_001	50659020	0.257671	-0.396489	-0.255341	-0.665446	-0.964558	0.0409693	-0.567304	-1.24489	3.33595	2.82627	-0.90537	-0.00603773	-0.372592
Dacoc_001	50659451	0.679634	0.0431457	0.491418	0.298363	-0.303035	0.42023	1.15601	-1.91768	-1.30535	0.0939849	2.08264	-0.248229	-0.0407222
Dacoc_001	50681235	-0.407392	-0.332885	0.104517	0.0228139	-1.28743	0.405542	-0.590017	-0.606568	2.12697	1.40273	-0.910572	0.914334	-0.159715
Dacoc_001	50713018	-1.41357	2.11679	-0.060039	0.233355	0.557683	0.844225	1.84154	0.202136	0.218956	1.06781	-1.24153	-2.23642	-0.835468
[truncated: 18,374 more rows]

## Sheet: Dacoc_q-value
locus	position	evapotrans	s_AWCh1_sl2	s_AWCh1_sl5	s_CLYPPT_sl2	s_ORCDRC_sl5	s_PHIHOX_sl5	s_SLTPPT_sl2	wc2.1_30s_bio_13	wc2.1_30s_bio_17	wc2.1_30s_bio_19	wc2.1_30s_bio_2	wc2.1_30s_bio_3	wc2.1_30s_bio_8
Dacoc_001	22980	4.06218e-08	0.0166556	0.00234958	0.000642649	9.49282e-10	2.8113e-07	6.9461e-13	9.35825e-07	0.0551208	3.70371e-05	0.875925	0.00738489	0.724996
Dacoc_001	89914	0.000339992	0.146529	0.5547	0.173449	1.27813e-06	0.0248462	1.45814e-06	0.00954221	3.347e-06	0.722864	0.140692	0.00547621	0.999999
Dacoc_001	139146	0.00229513	0.836454	0.345339	0.999962	0.445641	0.0425302	0.999969	0.0660998	0.0002414	0.00190098	1.24055e-07	0.893462	0.704049
Dacoc_001	251448	0.0062449	0.0273358	0.261949	0.16643	0.000388254	9.80095e-06	0.223726	0.00144528	0.00100651	9.38954e-09	0.322047	0.134528	0.424318
Dacoc_001	269956	1.70815e-05	1.07115e-08	0.843676	0.010999	1.78587e-06	0.0211144	0.000771146	6.5457e-13	0.0110102	6.05235e-05	0.000219627	0.0936795	0.0446277
Dacoc_001	276807	1.52535e-15	0.00734625	0.848716	0.54814	0.0956096	0.957979	0.000114709	0.110179	0.999974	0.952093	0.00854196	1.72363e-06	0.450903
Dacoc_001	277002	0.170139	0.99999	0.881534	0.00104827	2.19749e-05	0.0695789	0.00176709	3.94171e-07	0.0117006	3.28479e-07	0.999957	0.0625681	0.999999
Dacoc_001	408823	0.0471858	0.772017	0.999999	0.76429	3.08904e-13	4.3724e-12	0.150826	7.85183e-10	1.29623e-11	1.21538e-30	0.0506896	0.999968	0.610321
Dacoc_001	439606	0.999987	0.99999	0.917641	0.265573	0.00165396	4.91479e-05	0.999969	0.00337038	5.70931e-08	1.92868e-19	0.0901804	0.0122031	0.586257
Dacoc_001	450415	0.717753	0.427644	0.0259668	0.430928	3.78255e-06	4.61922e-05	0.999969	0.000108656	1.04017e-08	4.24469e-21	0.00619225	0.0392623	0.999999
Dacoc_001	493725	0.0848426	0.000117047	9.42642e-05	0.999962	4.2105e-10	7.63964e-06	0.83088	0.000286361	0.253061	0.000164119	0.999957	0.00853496	0.0131795
Dacoc_001	493847	0.999987	0.0568761	0.57009	0.74815	0.990522	0.999997	0.581225	0.999792	2.82311e-09	9.05486e-12	1.4945e-06	0.000329745	0.702084
Dacoc_001	524363	0.749798	0.0112555	0.00191417	0.000404164	0.000428662	2.89175e-05	0.85247	3.84264e-05	1.73039e-14	6.58599e-28	0.0425094	0.0385722	0.999999
Dacoc_001	556197	0.27243	0.99999	0.446059	0.0743721	0.38959	0.997457	0.00450261	0.999792	0.0697008	4.5177e-05	0.0231351	3.42534e-06	0.951168
Dacoc_001	556398	0.999987	0.99999	0.693668	0.278464	0.0565141	0.000106661	0.733851	0.0194399	9.44927e-07	3.22903e-15	0.560463	0.70828	0.356106
Dacoc_001	591215	0.296528	0.0668809	0.999999	0.197493	0.996378	0.0288868	6.09332e-06	0.999792	0.0039292	0.000824988	6.07213e-05	2.44661e-06	0.0281284
Dacoc_001	605293	0.999987	0.144024	0.121516	0.0212182	0.742365	7.22594e-06	0.000245321	0.0023393	0.718554	5.16728e-09	0.999957	0.00497827	0.394246
Dacoc_001	611664	0.173048	4.86186e-07	0.183019	0.823546	0.657408	0.0134447	0.999969	1.73341e-05	0.00485186	4.69547e-12	0.999957	1.14819e-05	1.56203e-06
Dacoc_001	736084	0.553424	0.00157758	0.00101106	0.00426959	0.717772	0.557201	0.999969	0.12523	4.28238e-06	6.06173e-09	0.312901	0.0416636	0.310527
Dacoc_001	790947	1.72907e-05	0.00106426	0.999999	0.810341	0.968471	0.792464	0.35667	2.75899e-05	0.576153	0.773322	0.000375959	0.000325296	0.089047
Dacoc_001	820332	1.97276e-06	0.422619	0.940297	5.21715e-11	0.999993	0.522322	0.267271	0.00441246	0.717033	0.814929	2.79474e-05	7.49647e-06	6.1192e-06
Dacoc_001	836488	0.318895	1.76937e-06	1.64846e-05	0.0288716	0.00025362	0.747614	0.421582	0.0117616	0.999974	0.765959	0.00458988	0.0229386	2.71601e-09
Dacoc_001	865578	4.9604e-18	4.12154e-05	3.4889e-13	2.25066e-13	0.326334	0.000148442	0.00565017	0.322558	0.0513787	0.0386625	0.0345612	0.999968	0.999999
Dacoc_001	871589	5.36361e-15	0.362666	0.0934802	0.368555	0.27783	0.952819	0.999969	0.999792	0.464962	0.293244	0.000310213	0.269793	0.0315452
Dacoc_001	903745	3.10203e-40	0.99999	8.33766e-11	0.00203202	0.999993	0.648296	0.0150436	0.999792	0.0108305	0.00016883	1.04075e-10	0.219675	0.00229516
Dacoc_001	904833	0.870186	3.23775e-09	4.81197e-08	0.335918	7.12921e-09	0.502073	0.000821059	0.00356494	0.0865419	0.999983	0.0196718	0.629789	0.26115
Dacoc_001	913159	4.77941e-16	0.0291157	9.34202e-08	1.07346e-06	0.999993	0.0177283	0.18061	0.0199874	0.393784	0.0818291	0.0120761	0.989541	0.0484416
Dacoc_001	923055	1.15419e-16	0.88418	0.00219933	0.000917553	0.999993	0.547221	0.339831	0.971223	0.724232	0.999983	0.00331322	0.00344332	0.00171703
Dacoc_001	940312	2.90135e-28	3.70916e-06	1.33251e-17	4.99049e-18	0.530954	0.0511935	5.38395e-11	0.13939	0.308018	0.962167	0.000565602	9.44041e-06	0.000447929
Dacoc_001	971522	5.38818e-20	1.08926e-05	0.373516	0.332764	0.204687	0.0292913	0.858703	0.999792	1.75507e-06	4.84718e-11	3.40904e-05	0.0123096	0.0138563
Dacoc_001	979270	3.5705e-20	0.107852	0.811945	0.440879	0.469925	0.274753	0.0269575	0.0515972	2.29688e-05	0.27043	3.76157e-07	0.999968	0.000212962
Dacoc_001	1004792	6.98718e-39	0.802622	2.12146e-08	7.02629e-06	0.193363	0.278564	0.000388694	0.873272	0.00521587	0.00282115	8.08085e-12	0.00800019	0.00158514
Dacoc_001	1017295	1.62059e-27	0.0219113	2.41796e-08	1.86093e-08	0.999993	0.624789	0.294892	0.560651	0.0665069	0.0168969	3.37436e-06	0.999968	0.00347729
Dacoc_001	1018518	0.0166481	0.983402	0.0173125	0.993649	0.0113228	0.856558	0.940445	0.248017	5.68467e-12	0.000305528	0.0720185	0.0249784	0.127048
Dacoc_001	1052269	2.24472e-29	0.99999	0.00040348	1.06095e-08	0.999993	0.869821	0.429006	0.208776	0.89834	0.999983	6.17434e-06	0.000197274	2.09869e-05
Dacoc_001	1052404	0.00398146	0.99999	0.782268	1.707e-13	0.0417215	0.00997456	0.156143	0.0757822	0.142982	0.209212	5.49668e-08	0.842175	2.27594e-07
Dacoc_001	1116741	2.25886e-15	0.903965	0.0472455	0.526644	0.782552	0.999997	0.0570116	0.999792	0.813281	0.999983	0.315025	0.000105767	0.595305
Dacoc_001	1258656	0.00939506	2.02498e-09	1.79147e-06	0.0554888	0.0603264	0.00108682	0.356326	0.122572	0.00864593	0.00427766	0.00319657	2.22239e-06	0.658908
Dacoc_001	1312500	0.0336117	0.993444	0.970005	0.47096	0.758006	0.352171	0.959961	0.875351	5.61276e-06	0.198686	0.00060714	0.114633	0.814614
Dacoc_001	1312688	0.0389061	0.000130613	0.0263886	0.827662	0.999993	0.0244328	0.228167	0.871216	0.00127001	0.0523474	8.45934e-06	1.76952e-09	0.930325
Dacoc_001	1396382	3.5494e-06	0.950987	0.255156	0.0404048	0.999993	0.999997	0.415033	0.000237777	0.436112	0.805874	0.999957	2.99096e-12	0.973348
Dacoc_001	1412537	0.439794	0.0320793	0.999999	0.0454143	0.0572429	0.00023678	0.270013	4.94847e-05	0.00355865	2.67867e-16	0.583528	0.826171	0.00092038
Dacoc_001	1538797	0.288098	0.00294645	0.015372	0.339903	0.939916	7.17648e-19	4.56235e-06	4.00684e-06	0.19676	5.36403e-11	0.999957	1.15394e-06	2.83787e-10
Dacoc_001	1557944	2.33821e-09	3.04338e-05	0.267749	2.01202e-06	0.01344	0.0160755	0.671424	0.88653	0.0268804	9.92538e-05	6.32375e-08	0.511311	2.93963e-05
Dacoc_001	1569700	0.0011043	0.99999	0.0611098	8.36426e-08	0.0847188	0.999997	0.0947372	0.999792	3.25037e-10	7.35088e-11	0.000783776	0.000227709	0.940009
Dacoc_001	1603183	0.252825	0.00346771	0.99334	0.430928	9.27249e-05	0.343384	0.0209375	4.13472e-05	0.211943	3.20462e-07	0.999957	2.16642e-06	0.835765
Dacoc_001	1615308	0.00735521	3.7671e-08	0.192475	0.00191043	0.999993	0.0221006	0.534058	0.999792	0.384986	0.459927	0.999957	0.999968	0.999999
Dacoc_001	1669500	8.17168e-18	0.99999	0.999999	0.0295068	0.000965237	3.03889e-09	0.375024	0.633103	0.999974	0.447707	0.228977	0.0179583	0.867482
Dacoc_001	1669690	0.571299	0.336619	0.158736	0.799728	0.118861	8.77748e-05	2.53263e-05	0.186379	0.000320026	0.827654	0.0106009	2.31154e-05	0.000265932
Dacoc_001	1683085	0.999987	0.99999	0.205896	0.000308087	0.999993	0.0264713	0.967153	0.999792	0.00082215	0.00311714	0.126209	0.000217423	0.999999
Dacoc_001	1685090	0.633977	0.239024	0.00113195	0.458991	0.00546985	5.75745e-10	0.735778	0.00286073	0.100176	0.294675	0.0565697	0.871817	0.112551
Dacoc_001	1685315	0.461425	0.0946245	0.999999	0.051199	7.22965e-07	2.56038e-07	0.0592498	6.36098e-05	0.0452101	0.0429068	0.018649	0.0122903	0.118616
Dacoc_001	1689545	4.89745e-05	0.651994	0.360654	0.999962	0.999993	0.144127	0.999969	0.714329	0.000503674	0.22901	0.428536	0.000167647	0.64444
Dacoc_001	1732106	0.0633435	0.669311	0.999999	0.568419	0.999993	0.999997	0.999969	0.0108936	0.11099	0.0626031	4.22442e-05	0.0950024	0.00204829
Dacoc_001	1783568	0.0209987	0.123123	0.527176	2.0271e-06	0.999993	0.369055	0.92974	0.000151881	4.57026e-05	2.26317e-05	0.999957	1.38278e-07	0.41464
Dacoc_001	1897353	0.975025	2.30306e-10	0.610962	0.999962	0.341343	0.00190444	0.454487	0.212433	0.975812	0.377891	0.851803	5.38339e-15	0.999999
Dacoc_001	1976186	1.69349e-49	0.472066	8.66123e-05	4.65214e-06	0.999993	0.306322	0.000271567	0.000550799	0.239146	0.530471	5.58189e-13	1.1984e-14	8.9466e-10
Dacoc_001	2048184	2.3418e-09	0.00949776	0.684148	0.726744	0.999993	0.211682	0.000800367	1.85282e-06	0.951743	0.900662	0.000610246	2.83108e-10	0.0258216
Dacoc_001	2099296	0.999987	5.38623e-08	0.00250682	0.224999	0.999993	0.0076187	0.648519	0.981667	2.38775e-05	0.103664	0.00321141	0.0104487	5.39985e-13
Dacoc_001	2099308	0.0600563	9.25963e-05	0.265414	0.00131189	0.684147	0.696781	6.22646e-12	0.999792	0.0456484	0.97422	0.999957	0.0797442	0.0275152
Dacoc_001	2158594	0.0379981	0.34026	0.028933	0.452525	0.0403626	7.93544e-08	0.84152	0.00351428	0.421451	1.0664e-06	0.999957	0.999968	0.79395
Dacoc_001	2217029	1.70225e-07	3.35991e-13	6.60321e-10	0.136763	0.000160854	0.999997	0.00019507	0.179809	0.134163	0.559968	0.00598696	0.0539578	0.607601
Dacoc_001	2347073	6.45976e-08	0.00388916	0.999999	0.915498	0.999993	0.798548	0.239424	0.000508226	0.90445	0.979254	0.000492705	2.60178e-09	0.0279934
Dacoc_001	2384266	0.999987	1.16045e-17	8.71765e-06	0.334967	0.370171	0.00190444	0.369285	0.670427	0.787514	0.725564	0.76848	2.10092e-09	4.5721e-06
Dacoc_001	2427542	0.999987	1.59343e-11	4.20052e-05	0.0709402	0.999993	0.999997	0.999969	0.697196	0.484266	0.61023	0.999957	0.0567117	0.00401239
Dacoc_001	2427595	0.999987	0.974616	0.779947	0.999962	0.12427	0.153804	0.999969	0.999987	0.0010735	0.0147089	0.0271498	0.0365658	8.08235e-06
Dacoc_001	2461114	0.000846709	8.79065e-06	0.1919	0.0100318	0.0275754	0.00481632	0.923259	0.060912	0.000152414	0.00919405	0.000432856	0.0128062	0.000573765
Dacoc_001	2512115	0.00829218	8.01312e-08	0.805567	0.958518	0.0147863	0.00245478	0.742611	0.0754795	0.0031048	0.26812	0.76622	3.74434e-11	0.999999
Dacoc_001	2516540	0.00617607	0.99999	0.999999	0.999962	0.960978	0.0101798	0.338602	0.999792	2.36681e-08	0.000476535	0.743337	0.000107103	0.999999
Dacoc_001	2528910	0.285615	0.99999	0.999999	0.999962	0.000196962	0.801652	0.488488	0.107338	4.29059e-09	4.90001e-07	0.855864	3.35258e-05	0.999999
Dacoc_001	2532791	0.527388	1.45814e-07	0.774019	0.999962	0.00122455	0.00661382	0.737957	0.0315226	0.000435352	0.0334507	0.296785	1.2741e-07	0.999999
Dacoc_001	2532908	6.83914e-05	0.128538	0.00440632	0.547033	0.847769	0.999997	0.999969	0.570594	5.49568e-06	2.92065e-09	0.306022	0.582175	0.48421
Dacoc_001	2532960	0.100151	0.99999	0.97953	0.882398	0.999993	0.827254	0.805843	0.199561	0.147333	1.50777e-06	0.875925	0.999968	0.999999
Dacoc_001	2553152	0.00538669	0.99999	0.85749	0.999962	0.000132978	0.210586	0.000180296	2.33429e-06	0.0028599	0.0191403	3.05043e-12	0.432964	0.999999
Dacoc_001	2605716	0.00134954	0.868274	0.982562	0.257687	0.999993	0.999997	0.999969	0.00541782	0.173944	0.0454956	2.51519e-06	0.0603756	0.0211357
Dacoc_001	2661838	0.000332525	0.630115	0.981517	0.999962	0.000210546	5.34617e-08	0.0227629	0.0102802	0.029072	4.47505e-07	0.997529	0.673344	0.00990649
Dacoc_001	2662193	5.74026e-11	0.858398	0.430291	1.22938e-11	0.430111	2.81712e-05	0.000636469	0.999792	0.0264548	1.56692e-05	0.000121003	0.000230766	0.876965
Dacoc_001	2677095	0.0016099	0.99999	0.317876	0.0277782	0.999993	0.999997	0.264239	0.0899952	0.00974747	0.00164182	2.49001e-07	0.361699	0.376982
Dacoc_001	2677269	0.0520626	0.136254	0.999999	0.135293	0.161599	5.00317e-08	0.252394	0.0486579	0.000935531	8.63024e-12	0.0134178	0.040174	7.77534e-05
Dacoc_001	2701032	0.297202	7.93844e-10	0.530708	0.999962	0.00109463	0.999997	0.705483	0.241417	0.259898	0.979394	0.404453	0.000348903	0.800692
Dacoc_001	2711208	0.999987	0.806219	0.908955	0.999962	0.490705	0.0194982	4.34147e-05	0.999792	6.04847e-11	0.154336	0.00344557	3.40199e-10	0.0025937
Dacoc_001	2718268	0.999987	2.49078e-06	0.00793088	0.999962	0.810837	0.0847821	0.0676953	0.999792	0.00821979	0.000263031	0.00215031	7.41967e-13	0.325415
Dacoc_001	2728497	0.863139	0.318831	0.0224551	0.248193	0.00414997	0.552358	0.0724507	0.603847	5.47678e-05	0.145694	0.999957	0.999968	0.503483
Dacoc_001	2737806	0.0207915	0.182664	0.346743	0.999962	0.0298008	0.0142138	0.307326	0.861412	0.000215888	0.158068	0.131242	0.228774	0.18702
Dacoc_001	2749299	0.999987	0.439436	0.0635133	0.0123079	0.619969	0.577346	1.84039e-10	0.464504	2.8418e-11	0.00755204	0.00795088	7.76303e-10	0.999999
Dacoc_001	2779247	0.159235	0.0056047	0.999999	0.999962	0.975294	0.0259166	0.999969	0.999792	1.07753e-06	0.0462306	0.000169644	1.38348e-08	0.54268
Dacoc_001	2779344	0.114471	0.0335154	0.004483	8.21344e-05	0.933444	0.304559	0.249918	0.630125	1.57914e-06	8.01868e-08	0.0832065	0.00304211	0.999999
Dacoc_001	2828103	0.595896	0.99999	0.999999	0.999962	0.281253	0.76688	0.338889	0.00815384	0.143308	0.0215264	7.36704e-05	0.939675	0.956048
Dacoc_001	2861922	4.76118e-07	0.0754479	0.882463	1.90253e-11	0.0890963	0.999997	6.82076e-05	0.999792	0.000441718	0.999983	0.380853	0.134304	0.999999
Dacoc_001	2941342	0.0708221	0.996925	0.282872	0.999962	0.999993	0.881669	0.992831	0.00605897	0.999974	0.656101	0.999957	1.37629e-06	0.547163
Dacoc_001	2963835	0.447345	6.73688e-05	0.0339438	0.701942	0.0834616	0.0176634	1.19717e-08	0.999792	0.999974	0.10958	0.919684	0.0719371	0.0589172
Dacoc_001	3091403	0.982984	0.0246307	0.482424	0.102291	0.717046	0.655748	0.989949	0.999792	0.495454	0.999983	0.0142843	6.10342e-09	0.025603
Dacoc_001	3094919	0.521403	1.82018e-20	2.6786e-06	0.0220634	0.766435	0.000241617	0.0016471	0.0545709	0.0116875	0.999983	0.533517	0.000822575	0.000510914
Dacoc_001	3208222	0.999987	0.99999	0.552371	0.038459	0.984056	0.877469	0.0852661	0.939062	0.000947564	0.562751	0.0868192	0.00360467	0.999999
Dacoc_001	3272906	8.76791e-07	9.7869e-10	0.42997	0.999962	0.107315	0.94261	0.689045	0.000530255	0.999974	0.999983	0.0463461	3.49738e-07	0.0146396
Dacoc_001	3300381	0.398234	0.173611	0.682903	0.0439819	0.00318349	0.00450699	9.20014e-10	0.000911578	0.000534496	0.484037	0.127593	3.79433e-06	0.472499
Dacoc_001	3320908	1.42147e-05	0.99999	0.982142	3.38451e-08	0.816804	0.112333	0.00124232	0.999792	0.0696023	0.999983	1.62638e-06	0.0925572	0.000130512
Dacoc_001	3366976	0.427559	1.43799e-08	3.63192e-13	0.924311	1.34839e-06	0.719551	1.12777e-22	0.013779	0.0532312	0.000111793	0.0020721	0.000150146	0.000720905
Dacoc_001	3395357	0.222791	0.463587	0.615002	0.999962	0.444766	0.420921	0.0071187	0.00993697	0.00317173	0.999983	0.671147	7.21132e-10	0.56632
Dacoc_001	3411904	0.00986604	0.99999	0.999999	0.999962	0.0122993	0.999997	0.00105584	0.270056	0.0498402	5.48863e-07	0.0710514	0.999968	0.999999
Dacoc_001	3433183	0.999987	0.781844	0.76235	0.999962	0.00341805	3.68981e-06	0.00789961	0.000146582	0.0700988	1.69337e-16	0.999957	0.999968	0.101254
Dacoc_001	3433261	0.0755729	0.466724	0.597349	0.802696	0.0601283	4.9457e-08	0.804567	0.999792	0.936771	0.0714363	0.999957	0.0116818	0.941044
Dacoc_001	3460060	5.17179e-07	0.000167553	8.25566e-12	0.225457	0.187824	5.00479e-05	0.000499578	0.999792	0.0478387	0.0119364	0.000274359	5.57881e-05	0.371898
Dacoc_001	3479776	5.28086e-06	0.750659	0.198985	0.00334009	0.0209401	0.00192053	1.8934e-08	0.873344	0.00996457	0.00693291	0.0708252	1.95e-11	0.920831
Dacoc_001	3479928	2.43605e-30	0.99999	1.95586e-05	0.0267115	0.254782	0.999997	3.84413e-05	0.999792	0.236615	0.0419451	2.23904e-06	0.00970016	0.104896
Dacoc_001	3480179	0.0160958	0.000670116	0.0462746	3.65425e-06	0.0977526	1.02453e-11	0.298409	0.999792	0.207731	0.727596	0.00172706	1.79157e-14	0.0170689
Dacoc_001	3494778	0.00472557	0.21135	0.0430378	1.10747e-07	0.999993	3.24036e-20	0.0162184	0.0109348	0.94695	5.12267e-10	0.0807879	2.5844e-09	2.89678e-07
Dacoc_001	3581186	0.348539	0.000469155	0.965955	0.0582745	0.875612	0.000838103	0.37682	0.416927	0.00156007	1.1391e-10	2.21575e-05	2.28487e-09	0.000346705
Dacoc_001	3601851	0.337523	0.000564941	0.999999	0.913664	0.646214	0.580937	0.00753996	0.0487513	5.90903e-05	0.000388844	0.0146734	1.59091e-07	0.611548
Dacoc_001	3601869	1.59109e-17	0.99999	0.0485349	0.313439	0.380366	0.999997	0.000767649	0.235008	0.159076	0.484126	8.09403e-05	1.24891e-06	0.0585153
Dacoc_001	3642227	0.000350524	0.706046	0.999999	0.00343944	0.789158	0.256829	0.999969	0.198954	0.0625472	0.181257	4.48833e-06	0.205735	5.84071e-07
Dacoc_001	3714177	0.999987	0.000902916	0.999999	8.35431e-06	0.00125571	1.7117e-15	0.00201981	0.999987	0.334018	0.562271	0.525478	3.18165e-14	0.000855436
Dacoc_001	3723678	4.01378e-13	0.258979	0.21122	0.037361	0.999993	0.854613	0.160243	0.0306609	0.582587	0.727592	0.00102995	3.77731e-05	0.00675302
Dacoc_001	3769504	0.510569	0.99999	0.301551	6.69859e-07	0.858904	0.137622	0.813234	0.62658	6.50629e-08	4.80894e-12	0.0077572	0.000170302	0.446907
Dacoc_001	3774780	0.749532	4.65435e-09	4.59631e-11	0.0376032	0.923481	3.03867e-08	0.00438222	0.941982	0.0143108	0.019724	0.911652	0.481002	0.999999
Dacoc_001	3774819	1.03396e-19	0.460752	0.562292	0.000110615	0.999993	0.999997	0.964991	3.8976e-06	0.752499	0.398619	1.10529e-09	6.01518e-08	6.06808e-07
Dacoc_001	3774940	0.615351	0.808112	0.0389985	0.000106772	0.794871	0.400017	0.323508	0.345167	9.54612e-09	1.42332e-15	0.00676301	0.0154358	0.999999
Dacoc_001	3776392	0.999987	2.24043e-07	0.474297	0.347986	0.0157274	0.00168201	0.641287	0.0753541	0.999974	0.0488715	0.997267	1.63989e-10	0.999999
Dacoc_001	3842751	0.999987	0.823997	0.567787	0.192152	0.359222	0.0353738	0.172688	0.104088	0.00063236	0.283038	0.00200406	0.577369	0.0893032
Dacoc_001	3863222	0.00224231	0.283929	0.030344	8.38359e-05	0.10258	0.416142	0.803474	1.00317e-05	3.06872e-05	9.89566e-07	0.188854	0.000228433	0.841331
Dacoc_001	3864002	3.38203e-07	0.0633154	3.27058e-06	0.00206105	0.942655	0.18141	0.999969	0.423846	0.040422	0.00285119	6.67096e-06	0.999968	0.0470616
Dacoc_001	3864045	0.628321	0.075958	0.161759	0.00257693	0.0239599	0.999997	0.987396	0.333724	9.64471e-06	1.49489e-06	0.195684	0.0151157	0.163722
Dacoc_001	3883756	1.03043e-15	0.742709	0.016496	0.466055	0.893015	0.999997	0.0473121	0.143838	0.999974	0.999983	0.016354	0.000312482	0.381457
Dacoc_001	3883757	0.852272	0.188684	0.0437709	4.43166e-05	0.273776	0.00790532	0.250982	0.129384	4.85763e-11	8.90439e-17	0.0215075	0.00829213	0.999999
Dacoc_001	3944100	6.99511e-07	0.0049932	9.35584e-05	0.938599	0.0266642	0.207936	0.444611	1.8568e-09	7.47926e-07	0.131625	6.3696e-14	0.0236625	0.939057
Dacoc_001	3984173	0.981997	0.674565	0.999999	0.999962	0.00750283	0.999435	0.611882	0.745928	0.000373813	0.0353817	0.372542	0.00227798	0.00974248
Dacoc_001	4005927	1.82462e-13	0.00299447	0.810333	0.194391	0.148863	0.67904	0.999969	1.18254e-06	0.35439	0.642147	9.01224e-05	0.0026534	0.0325191
Dacoc_001	4011974	0.999987	0.833732	0.999999	0.388151	0.837812	0.999997	0.263499	0.01814	4.21122e-06	0.675403	5.7247e-05	0.0249532	0.999999
Dacoc_001	4020262	0.999987	0.00248467	2.68903e-07	0.990596	0.999993	0.108172	0.000994691	0.999792	0.000602408	0.0577445	0.551823	0.388923	0.0692904
Dacoc_001	4176302	4.08848e-13	0.648522	0.537456	0.816071	0.584387	0.999997	0.0226135	0.808569	0.999974	0.999983	0.258486	0.000561428	0.515412
Dacoc_001	4380061	8.22122e-05	0.102819	0.203513	0.99166	0.999993	0.999997	0.0968807	0.00538193	0.0428403	0.910432	2.57923e-07	0.988042	0.745418
Dacoc_001	4394241	0.0409362	0.0571159	0.0200873	0.00108453	0.00886711	0.368643	0.999969	6.57039e-10	0.999974	0.294998	0.0276865	6.08807e-06	0.143785
Dacoc_001	4394271	0.562019	0.921732	3.85125e-05	0.00832866	2.8502e-16	1.85975e-05	0.00399043	4.41269e-15	0.0613414	0.323836	4.88631e-12	0.999968	0.79354
Dacoc_001	4425354	0.0660215	0.138473	0.999999	0.0472271	0.608795	0.858036	0.999969	8.68366e-06	0.999974	0.451637	0.115939	5.05573e-08	0.0334334
Dacoc_001	4508880	1.83716e-15	0.99999	0.00748331	0.00317637	0.595202	0.999997	0.0108509	0.997655	0.0939584	0.999983	0.0363976	0.985124	0.00235512
Dacoc_001	4520506	0.00680727	0.0296548	0.0865569	0.141493	0.0802198	0.00112928	0.987188	0.999792	0.000924303	0.0105122	0.306052	0.924536	0.0187443
Dacoc_001	4582635	2.05174e-14	0.99999	0.0891933	0.0517024	0.999993	0.802102	0.458168	4.30633e-12	0.999974	0.488874	8.7074e-10	1.34997e-13	0.0520785
Dacoc_001	4582940	5.02408e-09	0.171444	0.963787	0.0286293	0.0589903	0.24991	0.999969	0.00104615	0.999974	0.0640778	2.73625e-08	0.811304	1.73024e-08
Dacoc_001	4589108	0.842029	0.387956	0.0188224	0.741278	0.558579	0.652358	0.952086	0.00120566	0.999974	0.30489	9.23533e-05	0.999968	0.0247189
Dacoc_001	4601393	0.00343604	0.99999	0.999999	0.222299	0.472565	0.346974	0.833436	0.0992294	2.16265e-05	0.0150012	2.72478e-09	0.549512	0.00812549
Dacoc_001	4640283	0.384517	0.00184767	0.757796	0.141247	0.0463254	4.56853e-05	0.787808	0.999792	0.999974	0.953543	0.148001	2.49113e-15	0.92935
Dacoc_001	4672809	0.999987	8.89024e-12	0.0938814	0.444839	0.253396	0.0295912	0.833085	0.0880864	0.858673	0.161893	0.999957	1.19662e-12	0.999999
Dacoc_001	4681770	0.222062	0.324583	0.999999	0.000501234	0.999993	0.0128566	0.491227	0.999792	0.00376637	0.00249236	0.990279	6.99084e-08	0.999999
Dacoc_001	4756862	0.531972	0.00314373	0.999999	2.90627e-05	0.999993	0.00299348	0.688273	0.322421	0.662255	0.258158	0.529246	1.5006e-09	0.184679
Dacoc_001	4756989	0.0685897	0.0420482	0.376682	0.0326333	0.000100568	4.46482e-08	6.48697e-15	0.000140531	8.15748e-10	0.999983	0.00030723	0.0452403	6.21288e-06
Dacoc_001	4808079	0.9425	6.93472e-09	0.00300237	0.999962	0.00143894	0.308824	0.302145	0.0133196	0.999974	0.0173025	0.000125533	0.295127	0.490737
Dacoc_001	4837448	0.000527646	0.0018432	0.000346077	0.999962	0.683025	0.224892	0.999969	1.19484e-06	0.0125178	0.107535	1.56057e-05	0.0849084	0.91729
Dacoc_001	4855636	0.498275	0.857886	0.999999	0.999962	0.509617	0.895424	0.00797916	0.999792	0.00784313	0.967206	0.187871	1.13832e-09	0.999999
Dacoc_001	4874691	0.906413	6.88123e-11	6.40992e-08	0.999962	0.461578	0.294544	0.125731	0.999271	0.00290247	0.0017762	0.00016773	3.91708e-05	0.999999
Dacoc_001	4881090	0.999987	1.73717e-09	2.08373e-06	0.999962	0.0457962	0.000528507	0.00052437	0.00345267	0.177863	0.00156936	0.000514941	0.000992258	0.999999
Dacoc_001	4883931	0.277545	0.242422	0.0282468	0.789484	0.420113	0.0475665	0.0602846	0.00251246	0.475888	1.87093e-11	0.999957	0.341197	0.976221
Dacoc_001	4884031	0.835073	0.00196951	0.114958	0.93719	0.0536228	0.028336	0.999969	0.125088	0.00801112	2.06529e-08	0.999957	0.345479	0.00103393
Dacoc_001	4909280	5.64941e-06	0.371017	0.181894	0.823393	0.000118447	0.0360757	0.0614916	3.484e-11	2.42011e-05	0.00320178	1.93874e-23	2.48079e-06	0.0466591
Dacoc_001	4964283	0.151895	0.336293	0.999999	7.70176e-05	0.664986	0.328221	0.0846707	0.0275037	0.25271	0.134684	7.94391e-06	0.25855	0.000254841
Dacoc_001	4964354	0.000647006	0.0156091	0.999999	1.39569e-05	0.0042571	0.450601	0.748651	2.33038e-06	0.593982	0.945799	3.76691e-05	0.0518427	0.0106707
Dacoc_001	4964979	0.216247	0.016163	0.040009	0.371729	3.42786e-08	0.00317971	0.11193	0.00157319	0.306398	2.57585e-06	0.763874	0.779815	0.0617612
Dacoc_001	4965009	0.646992	0.00382498	0.304007	2.26101e-05	6.06573e-09	1.93348e-06	0.0181699	5.50377e-05	0.432429	0.230009	0.00280734	0.073547	1.43019e-07
Dacoc_001	4965019	0.520883	0.99999	0.15102	0.729108	3.27345e-12	0.000211934	1.8192e-05	3.05399e-05	0.00598196	0.674674	3.03246e-11	1.96136e-07	0.0249669
Dacoc_001	4972034	0.999987	0.202657	0.000352555	0.472263	9.27703e-05	0.0580561	0.00393503	1.16315e-06	0.999974	1.2812e-05	0.000297125	0.999968	0.0198232
Dacoc_001	4972480	0.00692072	0.0296159	0.598599	0.999962	0.999993	0.427938	0.734489	3.77108e-06	0.713678	0.220075	0.39211	3.53125e-09	0.363501
Dacoc_001	5027101	1.64568e-19	0.99908	0.369634	0.0107018	0.880074	0.932051	0.999969	0.1497	0.999974	0.999983	0.000349057	6.42841e-08	0.000282799
Dacoc_001	5089037	0.000318215	0.00806129	1.47158e-05	0.999962	1.44629e-11	0.90414	2.93641e-14	3.21544e-07	0.533166	0.000337908	0.00380324	0.999968	0.000197637
Dacoc_001	5089315	6.68794e-09	0.00204576	0.970075	0.958518	0.386777	0.00846869	0.998351	0.0216556	0.0218887	0.541226	3.23874e-05	2.61433e-07	0.344873
Dacoc_001	5217419	0.54066	0.280962	0.323772	0.12067	0.999993	0.937795	0.0261524	0.999792	5.54726e-10	0.01827	0.00266921	0.00132514	0.0103599
Dacoc_001	5287404	0.253147	3.79698e-10	0.00327153	0.236928	1.13958e-07	0.932375	0.00208337	9.80221e-11	0.571845	0.0133178	0.277748	1.70632e-06	0.13226
Dacoc_001	5319441	0.816883	0.99999	0.90876	0.0167333	0.999993	0.999997	0.999969	0.344018	0.00104328	0.00116624	0.301404	0.221792	0.999999
Dacoc_001	5399022	0.999987	0.99999	0.999999	0.000398162	0.021436	0.967486	0.00577816	0.470056	9.25779e-12	0.00170754	6.26782e-05	7.85493e-11	0.645016
Dacoc_001	5508515	0.999987	0.959645	0.000189603	0.568109	0.00497728	0.999997	8.99902e-11	0.36253	8.31516e-07	0.0285356	0.00111002	9.68258e-09	0.923191
Dacoc_001	6178852	0.0371042	4.94716e-05	0.999999	1.19622e-05	0.593255	0.00135586	0.0134928	4.56396e-13	1.43997e-11	0.906019	4.50777e-07	0.888908	1.32385e-12
Dacoc_001	6188838	0.000137175	0.0316584	0.00523358	0.00226946	0.420352	0.000749586	0.999969	2.18487e-08	1.70443e-09	0.654768	4.59337e-05	0.0317583	1.33903e-09
Dacoc_001	6189194	0.114046	0.99999	0.0849189	0.11081	0.999993	0.079024	0.932857	0.983443	0.000319694	0.230633	0.263038	0.00183658	0.540388
Dacoc_001	6241836	0.999987	0.603146	0.287151	0.736147	0.0538841	0.984035	0.0772647	0.141448	0.999974	0.029531	0.376566	2.90419e-07	0.999999
Dacoc_001	6318074	0.865062	0.00104204	0.135582	0.00883442	8.482e-08	0.000309732	0.271196	0.999792	0.995387	0.0502653	0.933241	0.525146	0.152884
Dacoc_001	6379943	1.92978e-05	1.81931e-07	0.165225	0.414598	0.100104	0.886459	0.000851065	3.92424e-14	0.999974	6.27202e-09	7.14039e-09	0.0935973	0.319199
Dacoc_001	6380721	0.933396	0.0180587	0.0509412	9.48607e-05	0.281655	0.979134	0.0218533	0.384013	4.97404e-06	0.000156344	0.00323303	0.00636544	0.576888
Dacoc_001	6441172	0.139309	0.99999	0.999999	0.109313	0.0460501	0.0152671	0.574427	0.357657	0.000371545	0.00230815	0.262379	0.881902	0.999999
Dacoc_001	6516819	0.252198	0.0436768	0.297997	0.970821	0.000358879	0.711374	0.331363	0.670143	4.72774e-09	6.85176e-05	0.999957	0.861942	0.999999
Dacoc_001	6558375	0.144604	0.0040984	0.999999	0.591972	0.252264	0.082387	0.138183	0.48603	0.00022528	0.00042882	0.0253124	2.85191e-08	0.384457
Dacoc_001	6610935	6.00613e-13	0.99999	0.999999	0.0784389	0.0283911	0.112895	0.0329775	0.00846141	0.0185403	0.0352672	1.39579e-14	0.188144	2.36509e-07
Dacoc_001	6611066	3.07016e-11	0.70709	0.658047	0.000518441	0.999993	0.954404	0.999969	0.636382	0.999974	0.349542	3.55749e-05	0.0252902	3.42575e-05
Dacoc_001	6625279	0.000791863	0.684333	2.50705e-05	0.0400254	0.944043	8.43733e-08	0.000734033	0.00018673	0.0759575	0.988638	5.34978e-06	0.00471799	0.00090332
Dacoc_001	6631085	0.999987	9.8965e-10	0.834842	0.125702	0.0311407	0.0211393	0.863011	0.00788849	0.0472394	0.00017754	0.68954	3.15898e-08	0.695858
Dacoc_001	6631210	0.999987	0.0656213	0.157117	0.999962	0.0982175	0.0240842	0.660158	0.472837	0.000219627	0.0179367	0.105191	0.999968	0.344954
Dacoc_001	6631237	0.0271718	0.00185441	0.527569	0.999962	0.76663	0.0346809	0.00804168	0.0336204	0.1718	0.999983	0.0693877	1.75694e-09	0.539636
Dacoc_001	6700230	0.553828	0.0356501	0.934172	0.979195	3.24789e-05	0.420312	3.83942e-08	5.56019e-12	0.16734	4.7547e-05	1.22324e-06	0.0151231	0.035715
Dacoc_001	6706233	1.8542e-12	0.309357	0.0104967	0.486677	0.617015	0.549999	0.489422	0.260896	0.999974	0.799036	0.137403	0.000214951	0.981422
Dacoc_001	6745639	0.0246333	0.0496339	0.840094	0.130942	0.682872	0.141934	0.0408885	0.326897	0.000182551	0.953685	0.888171	0.00518984	0.999999
Dacoc_001	6898787	0.999987	0.71965	0.839418	0.00443351	0.999993	0.960664	0.348402	0.000213602	0.000131473	0.053343	0.0110928	0.169841	0.843587
Dacoc_001	6898816	0.999987	0.99999	0.771824	0.0203751	0.0808645	6.84981e-07	0.376484	0.00707036	0.0417082	7.36681e-11	0.999957	0.999968	0.0813809
Dacoc_001	7047292	0.0508606	0.0968712	0.812322	0.729637	0.999993	0.989661	0.769692	3.00199e-05	0.72798	0.461833	4.15517e-06	0.000164721	1.18843e-05
Dacoc_001	7051688	0.522924	0.838775	0.00460283	0.941398	0.130871	0.126515	0.114757	0.0205099	0.880619	0.441186	0.838685	3.79257e-07	0.00222761
Dacoc_001	7072758	0.295709	0.957404	0.296141	0.509212	0.0281958	0.789488	0.037124	0.950019	2.10342e-08	0.139152	0.193638	0.000509589	0.991826
Dacoc_001	7182156	0.371469	0.99999	0.278953	0.0577738	0.180372	0.00160709	7.82315e-07	0.846604	0.000291471	0.042949	0.0581334	0.704725	0.235241
Dacoc_001	7195213	0.184792	0.018505	0.291321	0.0165726	3.9251e-09	0.0039535	7.6732e-06	0.776882	0.00173417	0.00633653	0.000149028	0.00579999	0.643091
Dacoc_001	7200956	0.999987	0.369511	0.2664	0.802844	0.055095	0.999997	0.106636	0.419343	3.27081e-10	3.95792e-07	0.028755	0.000319748	0.168743
Dacoc_001	7200964	0.288098	0.654198	0.307883	0.000369759	7.70868e-11	0.581879	0.0140737	0.896666	2.88952e-05	5.167e-05	0.824389	0.016473	0.605935
Dacoc_001	7208994	4.82784e-29	0.00683654	0.0387168	0.000164352	0.35605	8.48481e-06	0.102995	0.00389223	0.185481	0.291409	2.82106e-10	0.00863745	4.31036e-06
Dacoc_001	7209057	0.779596	0.231852	0.647102	0.396031	0.866263	0.861484	0.999969	0.999792	0.000337592	0.042447	0.357982	0.502625	0.268038
Dacoc_001	7211175	0.693676	0.0456259	0.17738	2.76378e-05	0.999993	0.0331077	0.000109132	0.158749	1.31039e-07	0.0355957	0.000350595	0.999968	0.242048
Dacoc_001	7248875	0.664613	0.000121025	0.999999	0.999962	3.917e-07	0.124224	7.39027e-07	0.00659481	0.0294836	0.471571	1.98821e-08	5.91416e-09	0.415409
Dacoc_001	7248924	0.920782	0.0228508	0.334144	0.999962	5.01509e-05	0.226696	0.911701	0.00442727	0.748615	9.61498e-07	4.25298e-05	0.000827355	0.999999
Dacoc_001	7409928	0.0145925	0.00401732	0.813078	0.554298	0.682726	0.999997	3.4984e-07	1.23536e-06	6.34787e-07	0.86377	8.88029e-13	0.359049	0.87674
Dacoc_001	7426647	0.772951	0.585302	0.999999	0.999962	0.358752	0.600158	3.57764e-06	3.79846e-11	5.30234e-13	0.999983	9.46581e-14	0.00537637	0.93554
Dacoc_001	7426712	0.495108	0.0775731	0.328663	0.812329	0.0876291	0.405448	0.00267043	0.078752	0.00112571	0.997289	8.81701e-05	0.999968	0.999999
Dacoc_001	7503074	0.429958	0.200536	0.999999	0.999962	0.0205824	0.453207	0.00217827	0.507563	6.19869e-06	0.260428	3.4101e-07	1.75025e-12	0.78011
Dacoc_001	7503085	0.00124509	0.0127397	0.343773	0.0676532	0.999993	0.547528	0.0994501	0.000860859	0.999974	0.0203678	0.444939	4.26845e-07	0.0346203
Dacoc_001	7577683	0.0127801	0.298964	0.186789	0.24036	0.440247	3.21577e-06	0.0254304	0.763654	2.59499e-07	0.0182009	0.000223484	0.486238	0.88638
Dacoc_001	7603705	0.00352122	0.99999	0.976094	0.999962	2.85381e-07	6.31626e-12	0.0075943	0.000401956	0.332003	7.41366e-05	0.344772	0.0731287	0.72801
Dacoc_001	7672815	9.12943e-06	0.99999	0.999999	0.52679	0.999993	0.904278	0.999969	0.0459456	0.661532	0.161709	1.24611e-05	0.0418492	0.0015668
Dacoc_001	7754536	6.5931e-12	5.07536e-05	0.999999	0.933762	0.999993	0.300557	0.0311388	1.17972e-06	0.440053	0.448217	5.02259e-05	4.93676e-09	6.09119e-06
Dacoc_001	7754595	0.361813	0.718849	0.444901	0.252529	0.431899	0.255149	0.000197252	0.597109	0.000378159	0.845762	0.370986	0.00508488	0.999999
Dacoc_001	7810029	0.539062	0.697565	0.435394	0.171653	0.576751	0.151406	2.14924e-05	0.00021377	3.08565e-05	0.132803	0.000224271	0.000134813	0.713137
Dacoc_001	7942650	0.00949552	6.80332e-06	2.43842e-05	0.00177647	0.999993	0.960289	0.464161	0.999792	4.82986e-10	0.0200434	0.11549	0.920324	0.825988
Dacoc_001	7942812	0.270993	0.594732	0.9706	0.999962	0.393505	0.672926	2.9065e-07	0.159074	0.0244092	0.00190073	0.900162	0.0375706	0.260498
Dacoc_001	7949678	0.000366344	2.02515e-10	7.80344e-10	0.339826	0.000318453	0.999997	0.0702737	0.0656437	0.999974	3.74088e-05	0.753788	0.999968	0.102738
Dacoc_001	7950843	7.4669e-11	0.00932824	2.24583e-09	0.00585098	0.000739642	0.380146	5.78896e-10	0.112625	0.999974	0.00614236	0.0746413	9.12018e-08	0.975339
Dacoc_001	7963228	6.94322e-11	0.193074	0.071144	0.575221	0.185996	0.999997	1.34511e-07	0.00403228	0.999974	0.342292	0.0269627	3.55379e-09	0.444171
Dacoc_001	7969479	0.00240876	0.00697257	0.0108808	5.33401e-06	0.999993	1.3684e-05	0.090302	0.839435	1.77338e-08	0.196367	0.0518687	0.845974	0.727827
Dacoc_001	8015798	0.999987	0.00400512	0.9407	0.984812	0.999993	0.00292156	7.67407e-06	0.263917	5.83686e-06	0.908672	5.33167e-08	1.0464e-12	0.168837
Dacoc_001	8025247	2.32342e-07	0.0603823	0.175788	0.795633	0.370614	0.998035	0.000870175	0.493518	0.000690254	0.0140647	0.490273	0.561534	0.435351
Dacoc_001	8035078	7.21127e-08	0.99999	0.000207916	0.000105721	0.999993	1.9764e-09	0.00377063	0.000945931	0.364433	0.111355	0.0705696	0.0092512	0.000416378
Dacoc_001	8142932	9.86946e-17	0.00419223	6.97444e-14	0.219055	0.0464558	0.95487	0.972295	0.314884	3.49746e-09	0.000342466	2.50133e-05	0.0883494	0.879334
Dacoc_001	8152712	0.999987	0.909766	0.000232099	0.999962	0.999993	0.994209	2.9167e-07	0.118833	0.999974	0.00194637	0.901064	0.666903	0.860193
Dacoc_001	8174650	3.14946e-06	0.0237382	0.00100116	0.970203	0.32999	3.06697e-05	0.00226355	0.999792	0.999974	0.0067506	3.90839e-05	0.12055	4.7826e-05
Dacoc_001	8174700	0.0171071	8.25136e-07	8.12792e-08	0.00338099	0.16432	0.9069	0.948261	0.305229	0.000857485	2.98382e-07	0.341449	0.855821	0.000331618
Dacoc_001	8174723	0.786636	0.650348	0.0913481	0.127917	0.218837	0.951985	0.987972	0.330444	4.88648e-05	0.200893	1.19453e-11	0.999968	0.000593267
Dacoc_001	8174724	2.5243e-07	0.52727	0.999999	0.996014	0.999993	0.017346	0.0350222	0.686976	0.000142464	0.000549213	1.47224e-06	0.841832	0.0180596
Dacoc_001	8196507	0.203552	0.127997	0.14752	0.620665	0.998581	3.93724e-08	0.815975	0.00341288	0.00432273	6.40643e-05	0.00105488	0.911968	0.00315087
Dacoc_001	8225714	0.758382	0.123663	0.991227	0.21748	1.03209e-05	0.000456594	0.025547	1.80158e-07	0.123881	7.49432e-13	0.353762	0.999968	0.999999
Dacoc_001	8339139	0.000256189	0.99999	0.564891	0.79253	0.178655	0.00658095	6.34876e-06	0.0012067	6.69831e-18	0.347015	1.53414e-16	4.88654e-07	0.00337197
Dacoc_001	8355159	0.784528	0.113723	0.51482	0.936807	0.0026815	0.00184999	1.69892e-09	1.30614e-05	3.40788e-05	0.104257	2.43751e-05	3.74611e-13	0.999999
Dacoc_001	8391542	1.38967e-14	0.130248	0.291947	0.0367887	0.43492	0.063779	0.999969	0.22828	0.712537	0.00500817	2.30528e-05	0.000527601	3.10057e-13
Dacoc_001	8391710	0.737102	0.99999	0.978045	0.999962	0.0896369	0.999997	0.897318	0.555782	8.70776e-05	0.00054863	0.379348	0.0188639	0.999999
Dacoc_001	8397134	0.354598	0.000870115	0.0708528	0.0107018	0.993183	0.000137016	8.13652e-05	0.596216	0.347652	0.693321	0.223283	5.90888e-12	0.967764
Dacoc_001	8406581	2.12362e-05	0.000968429	0.0385776	0.410855	0.771403	0.992033	0.999969	5.98003e-06	0.146848	1.5924e-06	0.00223248	0.266621	1.78185e-08
Dacoc_001	8453161	0.000855892	0.0129617	0.0761652	0.430628	0.999993	0.171401	0.364335	0.154634	0.21205	1.01605e-07	0.259608	0.130468	0.0336654
Dacoc_001	8576748	0.902987	0.99999	0.999999	0.0188723	0.526557	0.709534	0.114707	0.396197	5.47916e-05	0.00434718	6.23306e-05	0.000623391	0.0881572
Dacoc_001	8703644	1.94655e-17	0.992941	0.999999	0.170219	0.000284099	0.122046	0.084036	0.491268	0.00908985	7.40239e-05	4.46983e-05	0.913071	8.54612e-06
Dacoc_001	8852540	0.879152	0.000130767	0.00327707	0.999962	0.0074769	0.999997	1.90253e-05	0.000171199	0.999974	1.76661e-12	0.486776	0.999968	0.777886
Dacoc_001	8981448	0.0021959	0.99999	0.730796	0.999962	0.00304208	0.90226	0.190316	0.000434965	0.00130035	0.999983	2.31747e-13	0.272178	0.232977
Dacoc_001	9052935	0.999987	0.561325	0.999999	0.531775	0.125315	0.556763	0.582295	0.0982111	0.0194853	2.80516e-06	0.829546	0.910833	0.999999
Dacoc_001	9064822	1.52582e-12	0.00766514	0.0452645	0.00235551	2.12257e-05	1.17053e-06	0.000289067	2.32694e-16	0.700398	0.21882	0.999957	0.0106203	0.992963
Dacoc_001	9072394	0.00151287	0.99999	0.999999	0.00073574	0.986341	0.999997	0.999969	5.39581e-07	0.742117	1.23393e-05	2.59951e-12	0.0175483	0.179292
Dacoc_001	9072494	6.11403e-09	0.042393	0.304828	7.98351e-05	2.65002e-05	0.0110481	6.41589e-05	4.21166e-27	0.999974	0.0407038	3.66479e-08	0.792343	0.999999
Dacoc_001	9072520	0.387709	0.995638	0.999999	0.0467625	0.999993	0.585379	0.999969	0.00380791	0.0545216	0.0133042	6.53875e-07	0.0613292	0.0168191
Dacoc_001	9085442	3.28117e-20	0.799162	0.422614	0.999962	0.959845	0.0237858	0.00736009	0.997536	0.931863	0.389247	0.0059344	0.00256281	0.494904
Dacoc_001	9093874	2.3424e-17	0.00814966	0.000605993	0.000802758	0.999993	0.814631	0.999969	0.00326478	0.312392	0.0157406	0.00233971	0.999968	0.0538272
Dacoc_001	9102801	0.208484	5.24789e-09	0.236165	2.80163e-10	9.70883e-05	0.00345235	0.0393373	0.0772889	0.00160237	2.1885e-05	0.842021	0.0364612	0.0909807
Dacoc_001	9222378	0.799673	0.99999	0.918957	0.999962	0.00121693	0.570069	0.951125	0.253532	0.123302	2.77953e-05	0.0192122	3.01369e-06	0.780709
Dacoc_001	9222414	3.7913e-14	0.000205558	7.38499e-08	5.95831e-08	1.13768e-08	0.120565	0.495627	0.151581	0.389858	0.577141	0.803197	2.46256e-06	0.0945265
Dacoc_001	9233014	0.882681	5.47572e-06	0.00867724	0.154661	1.65323e-08	0.999997	0.691229	0.999792	0.288463	0.958728	0.000601882	0.0294759	0.202775
Dacoc_001	9279340	0.999987	0.0971075	0.0150543	0.828654	0.42114	0.347051	0.00167597	0.815833	1.38681e-07	0.000226743	0.3209	0.942397	0.686623
Dacoc_001	9280901	0.999987	0.00766708	0.227693	0.953586	0.999993	0.975512	0.0807149	0.413467	8.7885e-05	5.45265e-06	0.000107989	9.26292e-06	0.999999
Dacoc_001	9358678	0.999987	0.99999	0.123212	0.371493	0.727062	0.999997	0.705493	0.0205099	0.796145	0.0863573	0.851439	5.60254e-07	0.996518
Dacoc_001	9368560	0.713037	0.592481	0.000299385	0.905644	0.348156	0.530437	1.13532e-05	0.999792	4.29059e-09	0.0419317	0.000478454	2.16002e-06	3.14376e-05
Dacoc_001	9392165	2.86326e-09	0.269718	0.999999	0.000434647	0.536801	0.0100102	0.999969	0.999792	0.204198	0.01376	2.05436e-06	0.883762	1.23864e-10
Dacoc_001	9392795	3.46457e-10	0.99999	0.000387856	3.4072e-07	0.54517	0.972246	0.00215857	7.22365e-07	0.999974	0.0706749	1.97838e-07	2.51568e-30	0.26842
Dacoc_001	9443652	0.999987	0.00101602	0.999999	0.999962	0.578798	0.532415	0.999969	0.00560727	0.520635	0.999983	0.999957	1.15431e-09	0.0880026
Dacoc_001	9490783	0.999987	2.45298e-09	1.91111e-05	0.0046295	0.0392963	0.986993	3.52314e-06	0.999792	1.24801e-06	0.00170326	0.000100825	1.41145e-05	4.19552e-08
Dacoc_001	9508009	0.154136	2.25164e-10	4.02778e-18	0.000225366	0.00240494	0.025596	0.217919	0.825836	0.999974	0.0620804	0.0656619	0.950568	0.000303219
Dacoc_001	9508074	9.33074e-11	0.0104239	0.876692	1.04401e-08	3.75287e-06	0.0014623	0.548291	0.757665	2.01582e-06	3.07997e-10	8.14362e-05	0.000838211	0.0856917
Dacoc_001	9508130	0.999987	1.01943e-06	3.07289e-08	0.999962	0.910347	0.862656	0.00544313	0.527497	0.795181	0.999983	0.528815	0.999968	0.000174936
Dacoc_001	9525301	0.999987	0.22252	0.478819	0.0102867	0.999993	0.785089	0.964488	0.0631593	0.999974	0.00286779	0.278629	2.10092e-09	0.999999
Dacoc_001	9634612	0.999987	3.22508e-06	0.0336131	0.999962	9.21088e-05	0.58684	0.999969	0.175892	0.0792963	2.67827e-09	0.876062	0.0579761	0.00138026
Dacoc_001	9738366	0.517374	7.18612e-05	0.169945	1.43827e-05	0.999993	0.786075	0.000142853	0.0389029	0.380058	0.00994062	0.191732	3.56647e-08	0.999999
Dacoc_001	9747732	0.597491	0.464584	0.896866	0.999962	0.999993	0.937584	0.97383	0.0937761	0.0478418	0.0047248	4.89177e-05	0.801812	0.238352
Dacoc_001	9766808	0.524728	0.000969166	0.00100497	5.47575e-05	7.24703e-06	0.493053	1.4922e-07	0.0645137	0.0603402	0.999983	0.92743	0.0620595	0.752693
Dacoc_001	9766949	0.999987	1.2405e-06	8.35132e-10	0.893337	7.93307e-06	0.0725605	2.97407e-13	0.49886	2.10872e-05	0.439024	2.30198e-11	1.0058e-12	0.187966
Dacoc_001	9785383	0.00142323	0.509861	0.426984	0.890477	0.999993	0.999997	0.999969	0.045937	0.15814	0.128545	3.67719e-06	0.0119628	0.000588755
Dacoc_001	9821966	0.211568	0.99999	0.473984	0.999962	0.540681	0.171815	9.17073e-05	0.497572	0.00136545	0.590107	0.00697143	0.000143513	0.559201
Dacoc_001	9837678	0.401573	0.00285313	0.999999	0.977071	0.254573	0.809612	0.999969	0.149687	0.00509109	2.61172e-05	6.31391e-06	4.65954e-08	0.198656
Dacoc_001	9867942	0.407791	0.660078	0.24271	0.0989741	0.0231677	0.999997	0.468844	0.307732	0.355571	0.259284	0.038936	1.72588e-06	0.913147
Dacoc_001	9911369	1.58919e-13	1.50855e-05	0.999999	1.65563e-05	0.0392271	0.00250932	0.0644334	0.259778	0.0255354	3.7374e-06	0.499345	0.999968	0.999999
Dacoc_001	9955474	0.999987	0.562684	0.10369	0.353476	0.429959	0.0148084	0.448417	0.0116184	0.0170573	8.96858e-11	0.929826	0.999968	0.576399
Dacoc_001	9955501	2.88151e-07	0.764854	0.866082	0.00508504	0.176188	0.999997	0.510298	0.0696538	0.155016	0.0118644	2.91864e-06	0.201872	0.0144131
Dacoc_001	9959003	3.04832e-10	0.0789513	0.999999	0.197885	0.995836	0.999997	0.999969	2.28975e-13	0.505209	0.824353	1.33334e-06	3.23238e-09	0.000322484
Dacoc_001	9959261	0.236525	0.99999	0.999999	0.00778316	0.444381	0.837024	0.0156193	0.0105234	4.2323e-05	8.63024e-12	0.0672367	0.355743	0.999999
Dacoc_001	9972756	5.49e-20	0.821567	2.40652e-05	0.986548	0.999993	0.382929	0.00268271	0.00214242	0.898275	0.999983	0.000791543	6.05075e-06	0.212123
Dacoc_001	9985319	0.104486	0.861083	0.526173	0.796529	7.65227e-08	0.999997	0.00209454	6.41767e-07	1.75646e-06	1.41706e-22	0.999957	0.0270708	0.754279
Dacoc_001	9991000	0.369186	0.180811	0.999999	0.657338	0.999993	0.764878	0.999969	0.00562092	0.999974	0.0905811	0.999957	9.63676e-07	0.999999
Dacoc_001	10010699	2.24952e-05	0.99999	0.999999	0.401207	5.55322e-05	3.28789e-06	0.999969	6.22951e-06	0.0653151	2.2883e-15	0.999957	0.999968	0.368492
Dacoc_001	10079139	3.3379e-09	0.064416	0.0815972	0.0125608	6.25447e-25	0.112647	0.0571179	0.734638	0.595328	0.00598548	0.999957	0.0174308	0.481027
Dacoc_001	10079166	0.940697	0.785591	0.999999	0.50978	0.000325857	0.00538022	0.44484	0.0945359	0.000486987	0.000830821	0.999957	0.0212572	0.979446
Dacoc_001	10093225	2.22705e-06	0.0794592	0.092558	0.566292	2.01613e-09	0.466395	0.0250186	0.988822	0.365959	0.0114364	0.999957	0.0104411	0.426142
Dacoc_001	10093239	0.385039	0.743825	0.999999	0.00487333	2.75222e-07	0.116237	0.0166839	0.000372471	0.0914841	4.05056e-09	0.884931	0.370457	0.865316
Dacoc_001	10121438	0.724857	0.0175867	0.999999	0.178141	3.92498e-10	0.672476	0.8001	0.127073	0.229888	0.138185	0.999957	0.699269	0.268593
Dacoc_001	10177160	1.77386e-07	0.99999	0.999999	0.711768	0.999993	0.960824	0.999969	0.00427902	0.504968	0.805261	0.754612	1.36095e-08	0.0898089
Dacoc_001	10289058	0.00302235	0.0786455	0.597056	0.255977	0.3916	0.124656	0.148913	0.324961	0.000490912	4.58759e-06	0.767416	0.00786826	0.999999
Dacoc_001	10352430	0.000384896	0.99999	0.453234	9.55625e-06	8.72089e-07	0.01921	0.000710208	0.144491	1.96482e-05	0.257244	0.000581087	3.6823e-07	0.999999
Dacoc_001	10466941	2.21698e-14	0.273366	1.19414e-05	0.270042	9.71472e-21	0.998026	2.77827e-10	0.999792	0.00013778	3.67269e-13	0.62315	5.82675e-12	0.780391
Dacoc_001	10476589	0.00920925	0.284334	0.999999	0.621672	6.69421e-05	0.0277097	1.0229e-05	3.9131e-11	0.0178018	0.0165437	2.41382e-11	2.24635e-06	0.999999
Dacoc_001	10476772	2.14129e-25	0.0289878	0.00258345	0.802927	0.610393	0.971696	7.50901e-05	0.00137319	0.179811	0.461644	7.13867e-07	1.94901e-09	0.0541766
Dacoc_001	10582671	0.000701126	0.0364549	0.377488	0.0463756	0.00154281	0.0849245	0.0661074	0.0795663	5.77955e-07	0.262763	0.0983487	0.13297	0.735715
Dacoc_001	10582709	0.000301178	0.00010611	1.82239e-06	6.08674e-06	0.0653678	4.85496e-06	0.78866	0.0150174	0.0942387	0.999983	9.83144e-08	0.999968	0.448748
Dacoc_001	10659080	8.42701e-14	0.0159793	0.158255	5.5781e-05	0.999993	0.00807696	0.00793556	0.000138612	0.61021	0.817506	0.000111183	1.15329e-09	4.50582e-05
Dacoc_001	10659115	0.566475	0.0373641	0.452368	0.995049	0.942427	0.155164	3.10841e-15	0.553419	3.3237e-07	0.242479	3.64621e-06	2.88544e-08	0.999999
Dacoc_001	10897063	0.720207	0.904031	0.569862	0.999962	0.0172886	0.912062	0.545285	0.0082826	0.795185	0.906264	0.704715	1.34108e-09	0.999999
Dacoc_001	10913478	0.999987	0.441613	0.420552	0.867983	0.1347	0.260726	0.963112	0.994878	0.369639	0.886178	0.296914	8.90592e-08	0.999999
Dacoc_001	10967862	0.367024	0.959645	0.773179	0.744965	0.808274	0.938972	0.999969	0.0068707	0.973619	0.999983	0.895762	4.33616e-07	0.999999
Dacoc_001	11034869	0.511168	0.104115	0.999999	0.346543	0.375341	0.0132738	0.389415	0.204271	7.47183e-05	0.999983	0.320884	0.0360052	0.0684052
Dacoc_001	11100486	0.193565	0.0163099	0.0693667	0.0131154	0.693621	0.00261951	0.193492	0.73596	2.30302e-09	4.49502e-10	0.000194213	0.00533038	0.595375
Dacoc_001	11110870	3.63548e-14	0.23222	0.112476	0.616367	0.850398	0.999997	0.377547	0.614854	0.999974	0.986761	0.0118045	0.00131474	0.127837
Dacoc_001	11113006	0.400852	0.626156	0.999999	0.422884	0.00225244	0.796305	0.689311	0.0636764	5.9764e-05	7.74298e-09	0.0977963	0.000991975	0.890689
Dacoc_001	11171777	1.73542e-13	0.229381	0.329161	0.44577	0.221446	0.0449441	0.380205	0.00102919	0.677692	0.856231	0.00305842	1.66692e-05	0.0106409
Dacoc_001	11179730	2.55281e-15	0.159277	0.145868	0.822793	0.840816	0.999997	0.213926	0.0809505	0.776408	0.941023	0.00106406	0.000920268	0.108708
Dacoc_001	11282550	0.29806	0.58271	0.999999	0.806949	3.42559e-10	0.130472	0.00892414	0.0181494	0.999974	0.00139107	0.260036	0.000659848	0.999999
Dacoc_001	11283510	0.00983758	1.28645e-09	4.65256e-05	0.00441669	0.93676	0.0356583	0.707996	0.00625721	0.464844	0.130681	0.425792	7.0868e-07	0.327449
Dacoc_001	11296776	6.23724e-15	0.99999	0.670982	0.999962	6.16512e-09	0.0565781	0.999969	0.71631	8.21068e-05	1.75636e-07	1.30917e-10	0.00082853	1.05268e-08
Dacoc_001	11301872	2.93746e-06	2.86856e-13	7.2234e-06	0.0153667	0.529694	0.73645	0.0976471	0.00594722	0.999974	0.00547035	7.64181e-06	0.123249	2.17605e-13
Dacoc_001	11331534	3.00499e-09	0.00164022	0.764604	0.122515	6.35869e-12	2.28171e-08	0.00203553	0.036693	0.00314887	1.96179e-07	0.948655	2.62286e-08	0.98757
Dacoc_001	11372569	0.0037033	0.00134755	0.000124426	0.733902	0.999993	0.999997	0.173601	0.00381794	0.000580668	8.95872e-07	0.999957	0.000253204	0.200812
Dacoc_001	11372844	0.495736	0.000215487	0.0143398	0.000353166	2.40331e-06	0.996817	9.43449e-09	0.95854	2.77407e-05	0.914087	0.00196111	4.6473e-10	0.956304
Dacoc_001	11372862	2.99827e-06	0.0159607	0.559772	0.999962	0.287223	0.999997	6.23462e-06	0.999792	0.998329	0.818728	0.999957	5.93388e-08	0.0932609
Dacoc_001	11434257	0.00391823	0.154745	0.642793	0.972711	0.0154569	0.0650348	0.599414	0.774473	5.73117e-05	0.00354193	2.5225e-10	0.0106874	0.0169902
Dacoc_001	11495559	0.0838735	0.99999	0.674812	3.82711e-07	0.00208731	0.945796	0.393521	0.0333345	2.66991e-12	5.60202e-08	0.5521	0.081257	0.933787
Dacoc_001	11495562	7.08748e-16	0.128466	0.288233	0.934455	0.992675	0.976284	0.609331	0.000219534	0.353845	0.923172	0.000135058	1.61311e-06	0.10265
Dacoc_001	11500950	8.44085e-19	0.99999	0.149386	2.46529e-18	0.538114	0.999997	0.843277	6.11709e-07	1.03912e-07	0.00804874	0.000242694	2.75418e-09	4.86969e-07
Dacoc_001	11528643	0.652288	0.356513	0.999999	0.478014	3.85952e-12	0.999997	0.00598439	0.00659596	0.202382	0.000137144	0.157436	0.0158328	0.908181
Dacoc_001	11546972	0.00301196	0.112938	0.00728809	0.000309408	5.10495e-05	0.00412196	0.350191	0.999792	0.788931	0.301804	0.999957	1.99093e-09	0.00225453
Dacoc_001	11563623	0.0981218	0.469321	0.45722	0.095028	0.0186828	0.139302	0.999969	0.000239859	0.8028	0.999983	8.24745e-05	0.0258573	0.0314001
Dacoc_001	11572554	1.01633e-07	0.99999	0.00178872	0.0117468	0.0194895	0.221544	0.515863	1.87792e-20	0.0526461	0.0181325	8.14247e-15	1.16477e-06	0.000474702
Dacoc_001	11692314	0.999987	0.99999	0.999999	0.531585	5.31385e-05	0.00207563	0.999969	0.0258855	1.39479e-07	2.28293e-13	0.130886	0.00900272	0.999999
Dacoc_001	11816328	1.60281e-10	0.99999	0.0209836	0.000729143	0.999993	0.638815	0.347669	0.0920134	0.0145854	0.373721	0.000100368	1.27766e-08	0.0684969
Dacoc_001	11838532	1.90322e-12	0.60358	0.363912	0.0433389	0.999993	0.741938	0.686403	0.124169	0.292561	0.517315	0.000374801	8.56633e-06	0.0326438
Dacoc_001	11838592	6.25936e-19	0.79906	0.551782	0.0705838	0.396207	0.513942	0.18024	3.79319e-10	1.64959e-06	2.66337e-06	2.02087e-29	4.06675e-06	9.3132e-12
Dacoc_001	11838627	4.75317e-19	0.0820775	0.419358	0.0022508	0.30844	0.0104296	0.104439	0.00507101	7.88068e-07	0.695503	1.08849e-16	0.596768	4.29344e-10
Dacoc_001	11985581	0.00788197	0.0026515	0.137835	5.43604e-05	4.0542e-05	0.947009	0.999969	3.60534e-11	0.976989	0.884109	9.54819e-08	0.235978	0.999999
Dacoc_001	12086601	0.00116266	0.00682651	0.24554	0.999962	3.0589e-07	2.19571e-10	1.98059e-06	0.000228497	0.00386336	0.180761	0.0147176	0.000552141	3.17163e-05
Dacoc_001	12086627	9.87629e-22	0.99999	2.4132e-08	7.36511e-07	0.260325	0.00934752	0.999969	3.11054e-05	0.000580113	0.00818251	1.25757e-17	0.00119467	7.20465e-10
Dacoc_001	12086796	7.45387e-24	0.99999	0.00164324	6.00726e-27	0.0108259	1.95309e-13	0.000454782	4.47851e-17	0.000337977	0.876944	1.03403e-31	0.0588725	5.57597e-26
Dacoc_001	12087972	1.56232e-52	4.9724e-05	1.14667e-11	8.123e-21	0.00943574	0.00353356	0.303692	1.3351e-09	0.136081	0.508485	1.22523e-24	2.48472e-06	5.41663e-10
Dacoc_001	12092248	0.117295	0.99999	0.402937	1.32401e-12	0.999993	1.75192e-09	0.0531684	0.0016377	0.213976	1.70841e-08	0.999957	0.999968	3.97407e-06
Dacoc_001	12155863	0.248399	0.000948352	0.118148	4.27399e-06	6.70378e-06	0.129752	7.35976e-06	7.96703e-13	2.90252e-06	0.999983	0.00100563	0.373328	0.413004
Dacoc_001	12178464	1.5433e-05	0.518219	0.999999	0.57473	0.00556679	0.0174661	0.00853808	0.988516	0.000910722	0.999983	0.999957	3.88911e-06	0.908015
Dacoc_001	12184653	0.0918332	0.487833	0.843904	0.763505	0.0329906	0.000311326	0.000220419	0.0115304	0.000114034	0.999983	0.03247	0.000516956	0.0378874
Dacoc_001	12206594	2.66912e-11	0.571924	0.40828	9.38344e-13	0.999993	1.20279e-06	0.000656877	7.29955e-11	0.000540708	0.67638	6.02794e-26	0.631023	1.44213e-14
Dacoc_001	12209702	0.780043	0.717764	0.0301043	0.999962	0.960869	0.548124	0.0198549	0.999792	7.34092e-14	1.57371e-07	4.93966e-05	2.41722e-07	0.445377
Dacoc_001	12241186	4.24125e-19	0.99999	0.00054068	3.01112e-07	0.951634	0.695881	0.985698	0.000127543	0.0113757	0.080672	2.22096e-09	3.68484e-11	7.02133e-05
Dacoc_001	12241202	0.999987	0.734684	0.350127	0.707218	0.934702	0.967583	0.523941	0.0487384	0.000147982	0.999983	8.75388e-05	0.999968	0.872673
Dacoc_001	12251809	0.205254	0.99999	0.113951	0.795273	0.999993	0.710065	0.0130915	0.302413	0.00302867	0.999983	0.161474	2.25629e-13	0.999999
Dacoc_001	12271843	2.10601e-08	0.654684	0.0152308	0.000123462	0.791557	0.0279862	0.913864	1.96229e-09	0.999974	0.999983	5.51765e-05	1.57678e-11	5.78732e-07
Dacoc_001	12331332	1.04204e-05	0.000397355	0.0136301	0.0011544	0.980981	0.999997	0.999969	1.65239e-11	0.999974	0.000412002	1.43128e-07	0.00597466	0.999999
Dacoc_001	12331400	7.63896e-32	0.0207701	0.204872	0.0137577	0.999993	0.586446	0.615816	1.25874e-09	0.10445	0.690863	1.19345e-18	1.11659e-12	3.65002e-14
Dacoc_001	12333506	0.00478054	3.14602e-12	0.00104601	0.000158988	0.0462838	0.999997	0.455343	0.221502	3.07068e-06	0.520342	0.724609	0.41919	0.629181
Dacoc_001	12333543	0.493964	0.303385	0.845298	0.0404893	0.0695845	0.30234	0.00368084	0.26613	1.20598e-06	0.109284	0.024743	0.00163898	0.866218
Dacoc_001	12432332	0.020367	0.154343	0.297227	0.61388	0.999993	0.0697052	0.04027	0.999792	0.00122139	0.999983	0.999957	0.0382876	0.794919
Dacoc_001	12470214	1.06728e-05	0.474728	0.963478	0.0362283	0.979151	0.999997	0.999969	1.34088e-06	0.195543	0.999983	0.00370841	4.27805e-11	0.0698546
Dacoc_001	12483432	0.999987	0.979484	0.999999	0.958518	1.28594e-05	0.999997	0.637215	0.999792	0.00101908	0.0391318	0.999957	0.999968	0.633586
Dacoc_001	12487750	0.00917513	0.0116682	0.627693	0.000957052	0.202316	0.00246934	0.0507928	0.266102	3.08046e-12	0.434669	0.111055	1.76028e-09	0.695812
Dacoc_001	12488575	0.999987	0.740587	0.999999	0.561901	0.0016585	0.0656892	0.952519	0.999792	0.000195704	0.00142018	0.999957	0.960442	0.316792
Dacoc_001	12497574	0.769101	0.028845	0.191711	0.91879	0.646216	3.51326e-05	0.0202874	0.467183	2.36996e-07	0.892926	0.0385813	5.9775e-06	0.00363877
Dacoc_001	12520873	0.00018679	0.871422	0.999999	0.132782	0.999993	0.999997	0.439946	0.251893	0.219548	0.0864617	2.72517e-05	0.745956	1.87619e-05
Dacoc_001	12668022	2.58652e-08	0.157716	0.863521	0.00359912	0.426535	0.771643	0.303228	0.999792	0.000426739	1.52401e-05	0.000268714	4.44482e-13	6.86109e-10
Dacoc_001	12719309	0.858474	8.28869e-05	0.0244149	0.528482	0.286788	0.999997	0.134336	0.0243932	1.92936e-06	0.00534118	0.0110966	0.124852	0.0693619
Dacoc_001	12802152	8.5772e-20	0.532803	0.33589	0.0010589	0.999993	0.852496	0.999969	0.0991226	0.708468	0.634943	5.54943e-07	1.22117e-06	1.33705e-06
Dacoc_001	12825007	0.432569	0.823451	0.999999	0.999962	0.244296	0.999997	0.0199672	0.999792	0.00013324	0.28807	0.12533	0.0256256	0.868606
Dacoc_001	12901407	0.999987	0.859694	0.999999	0.930673	2.97235e-09	0.621106	1.00744e-05	1.70694e-06	0.999974	0.000373083	4.1881e-05	1.81501e-06	0.999999
Dacoc_001	12910437	0.999987	0.000896601	0.999999	3.52824e-06	1.82913e-05	0.554034	0.002989	3.08629e-13	9.54758e-08	0.878518	2.83495e-06	0.999968	0.999999
Dacoc_001	12944003	0.00991987	0.0398412	0.0976848	0.323686	0.0233093	0.999997	3.04957e-07	0.0935735	8.63974e-05	0.403364	0.322322	5.66376e-06	0.00450615
Dacoc_001	12967089	0.00328554	0.00471113	0.931078	0.999962	0.567072	0.412415	0.999969	2.63022e-14	0.438624	0.978797	4.61332e-07	2.36087e-10	0.00247917
Dacoc_001	13026689	0.057599	0.99999	0.999999	0.999962	1.65323e-08	9.92566e-06	1.10177e-07	4.28686e-08	0.752478	1.95306e-06	0.0526064	0.000245996	0.680011
Dacoc_001	13041366	0.999987	0.99999	0.0137966	0.201634	4.6638e-12	0.346605	6.14576e-08	3.11479e-05	0.0558818	0.454784	2.50979e-07	8.89933e-10	0.999999
Dacoc_001	13045120	1.42432e-10	0.99999	0.000287841	0.877349	0.400518	0.669236	4.80349e-06	0.434043	0.999974	0.999983	0.634584	2.54208e-06	0.0518123
Dacoc_001	13051024	0.955815	0.99999	0.394436	0.00213062	0.000196467	0.0993534	8.65225e-08	0.000537336	1.30949e-05	0.999983	2.93804e-10	1.38911e-09	0.00198183
Dacoc_001	13065068	4.07933e-05	0.99999	0.775624	0.999962	0.14583	0.130526	0.0678382	0.997655	0.0715669	0.227555	1.05139e-06	0.352205	0.024115
Dacoc_001	13065182	2.06608e-05	2.59961e-06	0.728947	0.955481	0.98699	0.999997	0.0686058	0.999792	9.274e-09	1.64032e-16	1.27027e-05	2.15519e-12	1.41957e-05
Dacoc_001	13066952	0.999987	0.918381	0.000227855	0.397251	1.14921e-08	0.999997	0.0130378	0.0322944	0.579448	0.999983	0.00228487	1.91274e-05	0.943122
Dacoc_001	13067038	7.99095e-10	0.00794518	0.999999	0.211077	9.31624e-05	0.63267	0.628207	0.00202802	0.00258876	0.433408	7.86725e-10	0.749215	0.00239148
Dacoc_001	13096755	2.10135e-15	0.712755	0.00970711	0.999962	0.507256	0.999997	6.20312e-06	7.31954e-06	0.375439	0.766586	0.00077573	1.61915e-08	0.999999
Dacoc_001	13112611	2.31517e-09	0.290183	0.215874	0.999962	0.469695	0.999997	1.84284e-05	0.000306068	0.638451	0.999983	0.00867373	3.26567e-06	0.999999
Dacoc_001	13155875	1.55175e-36	0.228744	0.000430556	0.0216046	0.999993	0.601886	2.33567e-05	3.93857e-06	0.0330294	0.248734	1.13288e-10	1.28075e-16	0.000202429
Dacoc_001	13155940	0.910876	0.00773893	0.870444	0.0112661	0.490648	0.15614	0.0253252	0.200288	2.5569e-05	0.582439	0.00357667	0.948947	0.999999
Dacoc_001	13158875	0.139837	2.54083e-05	0.997976	0.929701	6.07636e-09	8.32618e-06	0.999969	5.99352e-08	0.999974	0.224187	0.331335	1.2786e-05	0.0155635
Dacoc_001	13168373	0.999987	0.278005	0.999999	0.259719	8.2115e-05	0.00438608	0.4787	0.00687383	0.00319332	8.74903e-11	0.792792	0.890886	0.725806
Dacoc_001	13247341	6.03229e-18	9.13857e-06	0.0986293	0.257886	0.013368	0.103781	0.00151147	0.00258879	0.000155545	0.0992071	6.80885e-08	0.999968	0.45967
Dacoc_001	13281832	2.23194e-17	3.26139e-19	0.125558	0.0192194	0.37105	6.7321e-05	0.551189	0.00152969	0.620103	9.22532e-05	0.00187338	3.71911e-13	0.999999
Dacoc_001	13284393	6.32867e-22	0.00351897	0.332397	0.999962	0.999993	0.999997	0.999969	1.25041e-15	1.46136e-05	0.0938849	6.2838e-18	5.66879e-25	1.25274e-07
Dacoc_001	13292528	0.94835	0.99999	0.999999	0.837818	0.999993	0.999997	0.00932165	0.9523	0.000641653	0.165471	0.312208	0.00626873	0.999999
Dacoc_001	13316424	0.833309	0.99999	0.0133832	0.118452	0.177473	0.999997	0.0108271	0.693725	0.975746	0.0942577	0.233655	2.36116e-06	0.0223271
Dacoc_001	13328386	0.999987	0.22489	0.999999	0.999962	0.725791	0.00203535	0.00233959	0.999792	6.45094e-05	0.000311875	0.000302222	6.17225e-09	0.0052479
Dacoc_001	13332173	0.932942	0.449426	0.00204896	0.221133	0.00290896	0.9914	1.74957e-07	0.28655	0.573751	0.889283	0.961495	4.72382e-07	0.0261706
Dacoc_001	13378271	1.30519e-20	0.545144	0.000158846	0.0855072	0.115935	0.742937	1.33761e-19	0.00323956	0.403972	0.000377214	0.792973	5.18756e-09	0.717695
Dacoc_001	13378343	5.26265e-21	0.224287	0.00659898	0.999962	0.209524	0.992452	1.44809e-06	0.820406	0.962531	0.999983	0.120916	3.21602e-06	0.21566
Dacoc_001	13418431	2.9851e-13	0.0127508	0.225499	0.944083	0.161549	0.344396	0.785508	0.00344799	0.410276	0.637307	0.00812876	0.0126062	0.0856917
Dacoc_001	13422379	0.999987	0.327745	0.999999	0.794194	0.111021	0.549144	0.29139	0.586681	1.78528e-05	1.46777e-06	0.956259	0.0027133	0.999999
Dacoc_001	13483641	0.0125386	0.25189	0.000460288	0.664202	3.1205e-05	0.950367	1.03721e-11	0.999792	0.468818	0.999983	0.229107	4.60569e-12	0.992127
Dacoc_001	13487438	8.23541e-09	3.40999e-09	0.999999	0.0665353	0.609169	6.50548e-07	1.35635e-07	0.999792	0.409387	0.36252	0.999957	3.30665e-13	0.99228
Dacoc_001	13513635	0.114828	0.0248434	0.563004	0.0045745	0.435188	4.40368e-13	0.772259	1.68149e-08	0.953117	0.286926	0.664823	3.18208e-08	8.19905e-05
Dacoc_001	13581068	0.00630684	0.97356	0.22463	0.943475	0.801244	0.165267	0.00352377	0.885909	0.203754	0.98808	0.000329122	5.35551e-07	0.999999
Dacoc_001	13585240	3.6278e-06	0.0349782	0.999999	0.321065	0.999993	0.579028	0.599438	0.000326737	0.0119686	0.000115422	2.15104e-08	0.0152005	0.999999
Dacoc_001	13608199	0.999987	0.99999	0.00136995	0.098947	0.0481776	0.0489578	1.27434e-10	0.956605	0.613017	0.0399465	6.04845e-06	0.000691877	0.033477
Dacoc_001	13624177	0.171114	0.99999	0.999999	0.420598	0.163914	0.354237	0.157833	0.25655	0.00105033	0.999983	0.125755	0.90572	0.999999
Dacoc_001	13626128	0.910293	0.99999	0.563844	0.103098	0.00537456	0.608174	4.14852e-05	0.946059	0.336971	0.589413	0.00430843	7.29589e-08	0.212981
Dacoc_001	13652014	0.516365	0.716777	0.303761	0.999962	0.260448	0.425304	0.226349	0.999792	1.13297e-05	0.0197318	0.820166	0.999968	0.750727
Dacoc_001	13695359	0.999987	0.813102	0.999999	0.512949	0.357575	0.942232	0.999969	0.869119	0.000726653	0.000623362	0.434904	0.0889483	0.965961
Dacoc_001	13730907	0.99999	0.479808	0.479621	0.841996	0.0393741	0.999997	0.999969	0.0889141	0.00108074	8.5188e-06	0.567897	0.0399868	0.354282
Dacoc_001	13778675	0.270269	0.0144784	3.01323e-07	0.00801071	0.879044	0.000604738	0.00115198	2.96536e-05	0.999974	0.999983	0.999957	1.1985e-12	0.717555
Dacoc_001	13778729	0.170832	0.891308	0.202165	4.92308e-05	0.366364	2.81561e-05	0.850301	3.65009e-08	0.999974	0.588909	0.000242475	0.000139735	2.49328e-05
Dacoc_001	13847452	0.00188109	0.99999	0.215084	0.540048	0.999993	0.865992	0.126632	0.999792	0.816804	0.916875	0.0516947	3.57851e-07	0.530706
Dacoc_001	13848771	0.984975	0.000590613	1.32838e-07	0.999962	0.0270916	0.122223	2.09744e-07	0.715387	0.0219127	0.246374	1.05999e-06	0.0240774	7.49817e-05
Dacoc_001	13888504	0.999987	0.99999	0.343686	0.000145009	0.999993	0.121929	0.999969	0.0138255	0.021373	1.51163e-10	0.638993	0.999968	0.999999
Dacoc_001	13932425	2.14262e-06	0.128025	0.922437	0.999962	0.999993	0.134436	0.999969	7.93608e-07	0.216245	0.999983	0.00934457	0.000206033	0.0445802
Dacoc_001	13943396	0.236254	0.00550597	0.758934	0.589706	0.128735	0.4436	2.62095e-09	0.110154	3.02001e-06	0.999983	0.184739	0.00305938	0.00866743
Dacoc_001	13943456	0.00477558	0.000157963	0.677447	1.79674e-05	0.726869	0.358254	4.7915e-06	0.956998	0.000448954	0.701043	0.464238	9.97275e-05	1.38417e-09
Dacoc_001	14043808	0.972953	1.88269e-11	0.999999	0.872793	0.912669	0.00750247	0.112525	0.917186	0.999974	0.0301146	0.144748	2.44671e-11	0.999999
Dacoc_001	14068622	0.999987	0.0667354	0.0157723	0.465799	1.51948e-08	0.940034	0.702619	0.899624	5.75397e-06	0.0820727	0.999957	0.0147163	0.89265
Dacoc_001	14068734	0.919021	0.000281534	0.0148266	0.782258	2.21104e-09	0.00698712	3.90905e-05	1.00583e-07	0.999974	2.69944e-06	7.70557e-06	1.28841e-09	0.999999
Dacoc_001	14125571	0.170107	1.54138e-08	0.000154844	0.856219	0.0379246	0.727766	0.0758606	0.999792	0.999974	0.120149	0.999957	3.49628e-06	1.53267e-06
Dacoc_001	14162836	0.806492	0.00379133	0.0192001	9.4531e-08	0.0260066	0.999997	1.75871e-10	5.37632e-05	0.000958728	0.00262134	0.00144761	0.000277849	0.00977095
Dacoc_001	14176900	0.887034	0.916978	0.999999	0.000159708	4.82715e-06	0.585185	4.93903e-17	3.81446e-18	0.0171882	2.02359e-27	8.20347e-06	1.4301e-05	0.999999
Dacoc_001	14194018	1.33973e-09	0.000606651	0.0697785	0.999962	0.626367	0.316768	1.34887e-06	1.3715e-05	0.000293536	0.0445546	3.61667e-05	4.16239e-10	0.230058
Dacoc_001	14219222	0.999987	2.27014e-09	8.22427e-07	0.316268	0.526694	0.615781	0.875154	0.000425323	0.636158	3.68909e-06	0.999957	0.999968	0.0917745
Dacoc_001	14219225	7.46518e-05	0.968952	0.911593	0.91722	0.0515434	0.999997	8.92328e-13	0.0165335	0.535868	3.56989e-08	0.90877	8.25192e-05	0.999999
Dacoc_001	14286974	7.03858e-21	0.000120067	0.0317503	0.999962	0.857437	0.0750157	3.44502e-08	2.82872e-07	0.015793	0.308556	6.21772e-08	1.61685e-10	0.00966495
Dacoc_001	14339275	0.890623	2.35481e-08	0.0714766	0.999962	0.999993	0.999997	1.18136e-05	0.885295	0.999974	0.212981	0.0268027	6.61231e-19	0.167261
Dacoc_001	14356936	0.734803	0.172217	0.244018	0.664534	0.871732	0.490548	0.000755555	0.999792	0.274059	0.999983	0.00285017	1.24149e-07	0.85471
Dacoc_001	14366169	0.999987	0.0192531	0.0323195	0.952866	0.258353	0.56109	4.25666e-07	0.0206776	0.984499	0.00726102	0.696615	0.798304	0.276392
Dacoc_001	14368335	0.780653	0.102288	0.587707	0.999962	0.0478899	0.991973	9.85569e-07	0.569562	0.000219982	0.0265966	0.68	1.73572e-17	0.999999
Dacoc_001	14394782	0.999987	0.99999	0.000427583	0.999962	0.0479601	0.651952	1.44819e-11	0.0382949	1.11535e-06	0.700168	3.27071e-11	3.52581e-12	0.691762
Dacoc_001	14467035	0.999987	1.23558e-09	2.40652e-05	0.797203	0.931284	0.415644	0.0655711	0.00105439	0.999974	0.00134203	0.423058	0.165699	0.00676694
Dacoc_001	14521090	0.999987	0.730459	0.999999	0.000414244	0.892429	0.999997	0.0210131	0.0684946	0.00782437	3.47261e-11	0.780385	0.999968	0.950911
Dacoc_001	14552338	0.999987	0.0119537	0.148227	0.285241	0.527399	0.999997	0.248958	0.999792	0.000143355	6.79014e-06	0.562053	0.00771318	0.237299
Dacoc_001	14552411	0.995884	0.0852601	0.239289	0.28409	0.999993	0.898099	0.368012	0.442715	0.000904439	0.192533	0.00659745	0.971101	0.370302
Dacoc_001	14552782	0.247052	0.00315809	0.640681	0.394053	0.5478	0.987574	0.999969	0.00844378	4.88654e-07	0.00347642	7.39123e-06	0.503115	0.446478
Dacoc_001	14567333	0.0555371	0.000390066	0.999999	0.999962	0.175266	0.39916	0.0111037	0.000199088	0.000287278	0.999983	5.06597e-10	0.721326	0.0378621
Dacoc_001	14770343	0.390471	0.695991	0.146257	0.0751255	0.806713	2.1247e-07	0.0960959	0.00279389	0.999974	0.999983	0.00469889	0.53182	0.00169166
Dacoc_001	14770780	0.990091	0.128712	0.999999	0.967416	0.999993	0.999997	0.205699	0.136419	8.83661e-06	2.75944e-06	2.80449e-06	1.02346e-05	0.123182
Dacoc_001	14803444	8.42055e-09	6.89915e-06	5.47479e-12	0.521295	0.0503484	0.00232189	0.0838297	0.974039	0.0996605	0.768256	0.00153245	0.999968	0.257888
Dacoc_001	14841064	0.101086	0.99999	0.768274	0.000133275	0.266542	1.38802e-12	0.999969	0.291923	0.00273774	0.948639	0.349702	0.991102	0.00916822
Dacoc_001	15052464	0.101918	0.99999	0.999999	0.489155	7.27643e-06	0.999997	0.999969	0.999792	4.58618e-07	3.15428e-08	0.32591	0.341494	0.905914
Dacoc_001	15113129	0.201842	0.0415559	0.271221	0.354725	0.0842768	0.999997	0.999969	0.999792	0.000759634	0.0100941	0.470557	0.993955	0.830801
Dacoc_001	15218642	0.999987	0.91571	0.950257	0.000535733	0.955434	0.999997	0.423153	0.00066505	0.0315183	0.00170657	0.999957	3.47206e-07	0.999999
Dacoc_001	15238981	0.389994	0.900901	0.999448	0.0230129	0.00700997	0.828647	0.999969	0.0542264	0.0463028	1.63279e-07	0.999957	0.977922	0.999999
Dacoc_001	15263386	0.999987	0.99999	0.506628	0.0127145	0.0310599	0.999997	0.999969	0.00168367	2.28397e-08	1.36601e-21	0.830761	0.0298863	0.886652
Dacoc_001	15269787	0.928174	0.99999	0.639999	0.000118838	0.999993	0.999997	0.0266883	0.914719	2.53432e-10	3.48279e-12	0.1615	0.000168779	0.432084
Dacoc_001	15328244	6.67409e-07	0.971156	0.000856	0.860788	0.999993	0.974409	0.00673079	2.0826e-07	0.999974	0.999983	0.294258	0.57018	0.692443
Dacoc_001	15399983	0.320035	3.51404e-12	9.66943e-15	0.999962	0.739269	0.0482317	0.0346751	0.000525296	1.45669e-07	0.00295059	6.50042e-05	0.125011	0.204595
Dacoc_001	15400128	0.999987	6.00697e-09	2.13884e-09	0.999962	0.0960621	0.168083	0.0282468	0.0145654	0.0159744	0.603786	0.0113172	0.279002	0.568855
Dacoc_001	15407405	4.25637e-08	0.99999	0.0617829	0.0946176	0.999993	0.362617	0.633095	0.636382	6.68784e-05	0.0017737	4.88631e-12	0.0213512	0.686577
Dacoc_001	15423674	0.000733186	0.0229916	0.00361517	0.00165514	2.31101e-17	1.5743e-12	0.47303	6.00833e-10	0.136995	1.71827e-09	1.5448e-05	0.999968	3.98521e-05
Dacoc_001	15491067	0.999987	0.150461	0.824982	0.999962	0.0535619	0.999997	0.989968	0.930653	0.469247	0.00185682	0.000841286	3.4221e-07	0.977528
Dacoc_001	15510055	0.999987	0.107927	0.0459753	0.661629	0.000455707	0.0359291	6.02472e-12	0.0235152	0.00092692	0.999983	0.00632925	1.1788e-06	0.647947
Dacoc_001	15563823	1.16759e-08	0.00397241	0.133045	0.171211	0.999993	2.68489e-05	0.773129	9.92079e-07	0.0173182	0.0238784	1.00206e-15	0.999968	0.999999
Dacoc_001	15577523	0.00264303	0.0300084	0.999999	0.999962	0.999993	0.980451	0.0815925	0.119359	3.43821e-09	0.999983	4.89197e-05	0.486892	0.00298256
Dacoc_001	15726240	0.346525	0.713286	0.970234	0.0017231	0.000201112	0.0466501	0.910472	0.0981053	1.12306e-05	0.519136	0.0194979	0.37778	0.0928185
Dacoc_001	15769651	0.7689	0.00931917	0.00495168	0.419613	0.131275	0.999997	0.999969	0.28881	0.0623284	1.95661e-08	0.999957	0.054662	0.504304
Dacoc_001	15776529	0.00313098	4.76639e-14	4.55175e-10	0.298593	0.00113172	0.0322378	0.0179463	0.0503672	0.984499	0.999983	0.999957	0.999968	0.00131946
Dacoc_001	15843090	0.831233	0.905141	0.0162373	0.999962	0.00294252	9.07008e-05	0.00584559	0.000962232	0.148636	2.62358e-07	0.999957	0.925009	0.000160896
Dacoc_001	15919866	0.999987	0.000102915	0.0297859	0.0786953	8.16238e-15	0.702161	8.29182e-09	5.04375e-10	0.768555	5.36415e-06	2.28322e-06	0.999968	0.0156143
Dacoc_001	15931870	0.0708525	2.76053e-10	0.000257654	0.98004	0.947118	0.989489	0.458984	8.95111e-06	0.100661	0.0869147	0.999957	1.59822e-11	0.00101309
Dacoc_001	15931893	0.552471	0.927212	0.999999	0.999962	1.83925e-10	0.91157	0.774972	0.625764	0.000530425	1.78278e-05	0.942002	2.11755e-05	0.137129
Dacoc_001	15981129	0.160407	0.000207571	0.124993	0.864909	0.999993	2.83151e-07	0.999969	0.341002	0.999974	5.35411e-05	0.999957	2.55214e-13	0.999999
Dacoc_001	15998561	0.939878	0.418268	0.0285314	0.827991	0.40578	1.07893e-08	0.866954	0.999792	0.999974	0.707792	0.999957	0.0847001	0.02214
Dacoc_001	16115391	0.359886	2.81765e-05	0.018307	0.767643	3.33224e-09	8.43842e-07	0.00505775	0.162846	2.43966e-08	5.35031e-12	0.396242	7.71768e-08	0.0282254
Dacoc_001	16125640	0.0488832	0.99999	0.999999	0.456972	4.72799e-07	0.0110205	1.28034e-07	8.76431e-05	0.52379	0.0441168	0.654851	0.0346831	0.933713
Dacoc_001	16179840	0.999987	0.000314522	0.585443	0.00423777	3.88678e-05	0.287741	0.999969	0.017596	0.015253	1.51816e-08	0.976737	0.42469	0.189927
Dacoc_001	16180984	0.301993	0.557571	0.179024	1.40401e-06	0.921373	0.200673	0.714755	0.0144043	0.916829	0.621422	0.999957	5.60429e-07	0.999999
Dacoc_001	16205474	1.95845e-22	4.11735e-05	0.328319	0.493408	0.91851	0.0197355	3.96989e-05	0.0288022	0.0935447	0.0544196	1.30936e-07	3.46982e-05	0.00019715
Dacoc_001	16207580	0.0150218	0.99999	0.757704	0.0236707	1.22102e-05	1.10215e-08	0.328471	0.00113291	0.0078395	4.0454e-12	0.999957	0.949603	0.0591063
Dacoc_001	16245278	0.118636	0.99999	0.764909	0.994725	0.424908	0.999997	0.544593	0.101375	0.999974	0.035188	2.71374e-05	0.00659469	0.171003
Dacoc_001	16245338	0.185078	0.99999	0.435496	0.000712561	0.999993	0.109741	0.0307486	1.60907e-07	7.9413e-05	0.458047	2.56793e-09	0.575152	0.103757
Dacoc_001	16245374	0.744963	0.99999	0.293593	0.0712968	0.709028	0.000355383	2.32165e-05	0.00141897	0.00122167	0.999605	3.33159e-06	2.56667e-07	0.319149
Dacoc_001	16284278	0.999987	0.846656	0.832512	0.188965	0.783001	0.0964	0.999969	0.104756	0.00112594	0.0734445	0.348547	1.30625e-05	0.308364
Dacoc_001	16297362	4.52073e-10	0.99999	0.0517107	0.821347	0.999993	0.999997	0.0303809	0.0730349	0.713821	0.9991	0.0345202	4.96306e-07	0.312354
Dacoc_001	16301075	6.75001e-19	0.925786	0.00388061	0.00381797	0.999993	0.999997	0.902141	0.676728	0.154122	0.774881	0.000313715	8.2085e-06	0.000231926
Dacoc_001	16560271	0.0456942	0.00455771	0.00145841	0.999962	0.288224	0.999997	9.51e-09	0.0380517	0.999974	0.00013888	0.751846	0.985755	0.348228
Dacoc_001	16576833	0.0117105	0.224112	0.00551731	0.00325422	0.215536	0.999997	0.111092	0.0668906	0.248459	0.477206	0.999957	1.8709e-12	0.692592
Dacoc_001	16591137	0.163317	0.99999	0.999999	0.0427381	0.00485393	4.09883e-06	0.596845	0.0966874	0.171946	1.93247e-06	0.999957	0.999968	0.0443697
Dacoc_001	16703405	0.226492	1.61687e-05	0.416497	0.0229001	0.178486	0.999997	0.999969	0.000767196	0.508292	0.000542891	1.18471e-05	0.0429826	0.433776
Dacoc_001	16723829	1.16176e-06	0.0178761	0.692063	0.807795	0.999993	0.933415	0.909991	0.0021506	0.999974	0.859257	0.104434	1.24961e-06	0.00508182
Dacoc_001	16780698	0.492058	0.0560332	0.999999	0.579479	0.999993	0.0274692	0.496313	5.40551e-06	0.999974	0.999983	0.535022	4.39575e-11	0.999999
Dacoc_001	16791048	0.999987	0.000145362	0.389103	0.0126172	0.101794	0.0272223	0.758336	0.0856416	0.25139	0.00496962	0.114033	8.74928e-11	0.999999
Dacoc_001	16813636	2.0109e-10	0.99999	0.0204013	0.650163	0.466856	0.999997	3.00649e-05	0.000250525	7.04659e-06	0.158015	0.000399687	0.0945794	0.00228655
Dacoc_001	16819427	9.68894e-15	0.471667	0.000124589	0.999962	0.0819302	0.220035	0.00575536	0.0270746	0.251492	0.00335371	0.00376432	0.0365138	0.47084
Dacoc_001	16883136	2.05531e-07	0.263095	1.23877e-08	0.83166	0.0321133	0.0555087	0.100972	0.000676799	0.146472	0.050556	0.00328496	0.189381	0.00544112
Dacoc_001	16883320	0.0487154	0.159475	0.0560257	0.995896	0.999993	0.472655	0.385141	0.999792	1.10521e-09	7.72315e-08	0.0186954	0.00908543	0.0720544
Dacoc_001	17003753	0.999987	0.0786299	0.438793	0.0636127	0.999993	0.295496	0.995331	0.00113185	0.999974	0.0500809	0.999957	9.37023e-07	0.999999
Dacoc_001	17024234	0.102407	0.99999	0.121846	0.999962	0.999993	0.0473291	0.574663	0.00185454	0.475632	0.785794	0.0358329	3.90113e-06	0.0267901
Dacoc_001	17105932	0.805914	0.00581188	0.319767	0.64209	0.977444	0.420887	4.68531e-09	0.158824	9.41872e-06	0.5948	0.0133097	1.13577e-05	4.96055e-06
Dacoc_001	17130848	0.556353	0.739917	0.776032	0.156553	0.999993	3.52815e-05	0.148283	0.0252635	0.999974	4.57177e-08	0.982566	0.18764	0.751131
Dacoc_001	17131036	4.01257e-07	0.240692	0.965868	0.999962	0.397303	0.924254	0.0551227	1.38374e-05	0.289654	0.810095	0.000575274	5.63074e-07	0.682608
Dacoc_001	17198039	0.620394	0.267903	0.0374095	0.397292	0.776585	0.999997	8.53861e-05	0.279859	2.70004e-18	2.59956e-16	0.000193553	0.0225393	0.814114
Dacoc_001	17215689	1.98436e-11	0.000300604	2.53289e-06	4.47266e-10	0.420757	0.114253	0.999969	0.21794	0.000668086	0.166702	7.48697e-11	0.999968	0.00105106
Dacoc_001	17304712	2.7857e-09	3.73799e-18	0.166645	0.000185442	0.381176	0.000124354	0.999969	2.14681e-06	0.000207624	1.42187e-05	4.17772e-07	0.00368316	6.10053e-25
Dacoc_001	17304721	6.11808e-13	0.0602079	0.944433	0.0270961	0.93901	0.195398	0.00495069	3.61358e-10	0.0349644	0.293185	2.03285e-10	1.6394e-12	5.06747e-08
Dacoc_001	17318812	3.27719e-05	0.99999	0.999999	0.000125092	0.722023	0.313649	0.00551621	1.80133e-05	3.74553e-12	0.000747657	3.01162e-14	0.013963	0.00149374
Dacoc_001	17326888	0.0439019	0.739214	0.999999	0.329053	7.82183e-08	7.14143e-05	1.22441e-11	7.09466e-08	0.0708742	0.00254354	0.289394	0.000108249	0.999999
Dacoc_001	17326952	0.00021477	3.34822e-10	5.09632e-14	0.707602	0.999993	0.0908314	0.870584	0.00827958	2.80032e-08	0.168377	0.950117	0.999968	0.007874
Dacoc_001	17329219	1.04323e-08	3.75236e-05	0.67419	0.148077	0.169853	0.999997	0.999969	1.9711e-07	0.00324575	0.541576	1.14709e-09	7.10147e-16	4.84039e-05
Dacoc_001	17331928	0.885165	0.99999	0.686966	0.145	0.0250989	0.985307	0.999969	0.0759571	0.498537	0.408689	0.999957	1.09664e-09	0.999999
Dacoc_001	17370874	0.0129019	0.713264	0.999999	0.823327	8.31278e-07	1.1528e-06	5.27711e-08	7.38887e-05	0.0567051	0.000608939	0.602165	0.00714174	0.415699
Dacoc_001	17402086	0.0562684	0.0242307	0.493872	0.000252594	0.0720674	0.732325	0.000416721	0.469413	1.031e-06	0.00039922	0.999957	1.38069e-07	0.75601
Dacoc_001	17536481	0.979607	0.00833382	0.271836	0.335638	0.736245	0.408993	0.0231539	2.54816e-08	0.687101	1.00666e-06	0.742649	0.00217737	0.892319
Dacoc_001	17587663	0.999987	2.33955e-06	0.761763	0.883183	0.00811882	0.00582508	5.40878e-05	1.50852e-13	7.59491e-07	2.40329e-20	0.816354	0.298548	0.999999
Dacoc_001	17665226	1.50894e-06	0.99999	0.230867	0.000205061	0.221239	0.0129914	0.959825	0.194615	0.411435	0.338893	2.50145e-08	0.0191014	1.10605e-08
Dacoc_001	17674707	0.694757	0.99999	0.999999	0.340691	0.000612132	1.54068e-06	1.18784e-08	6.10011e-06	0.999974	0.00738568	0.33588	0.0160762	0.0239039
Dacoc_001	17688529	0.0950761	0.00439787	0.701163	0.562057	3.04204e-07	0.124546	2.57028e-07	0.0615155	0.378264	0.0140113	0.984756	0.675844	0.495192
Dacoc_001	17784073	0.999987	0.99999	0.698568	0.94458	0.459679	0.993011	0.999969	0.941982	0.00014083	0.000866723	0.183283	0.00696209	0.842445
Dacoc_001	17832386	0.999987	0.00629561	0.0202207	0.619469	0.670598	0.929076	0.999969	0.152747	0.000458078	0.0011974	0.0551595	0.000741056	0.291348
Dacoc_001	17935533	2.15413e-09	0.99999	0.999999	0.970738	0.281203	0.448509	0.999969	0.36891	0.402262	0.0782301	2.45484e-05	0.0815525	0.0553171
Dacoc_001	18282415	0.0292667	0.000255033	0.0656704	0.92133	0.0203912	5.09041e-06	0.105316	6.16335e-08	0.835115	1.12252e-14	0.103054	0.822227	0.119345
Dacoc_001	18316477	0.824646	0.000269234	0.0426265	0.747978	0.999993	0.999997	0.999969	0.0589686	0.72012	1.2862e-06	0.0463454	1.89511e-06	0.943393
Dacoc_001	18392634	4.92931e-06	0.755572	0.999999	0.485554	0.0246706	0.695694	0.984921	4.34075e-06	0.106585	0.0209506	7.79951e-12	0.387404	0.0514784
Dacoc_001	18401202	1.62567e-15	0.0515205	4.55629e-08	0.000357456	0.00316	0.999997	4.03084e-08	0.000658784	0.009507	0.737249	1.46511e-08	8.25137e-10	0.0158812
Dacoc_001	18401396	6.32655e-10	0.730829	0.0481507	0.410648	0.0671113	0.999997	0.355894	0.000119894	0.388071	0.0142923	1.04395e-10	0.171603	0.00106492
Dacoc_001	18401609	0.845676	0.215916	0.999999	0.0709402	0.749509	0.719076	0.0536319	0.00834479	0.00100586	0.999983	0.0245621	0.999968	0.901448
Dacoc_001	18474853	0.609851	0.975571	0.885196	0.225874	0.263559	0.265344	0.316682	0.660444	3.37858e-06	0.000121244	0.00453163	0.0984295	0.0725809
Dacoc_001	18510772	0.0296855	0.486414	0.999999	0.86171	2.44644e-08	2.08484e-05	0.999969	0.000150221	0.000166723	8.05256e-13	0.936824	0.261665	0.224888
Dacoc_001	18541980	0.00364446	0.0842624	0.011652	0.105394	1.55792e-12	1.63907e-05	5.21451e-11	6.42284e-06	0.14188	0.0590597	0.175252	0.0245847	0.809842
Dacoc_001	18578295	0.338853	0.201469	0.205798	0.95267	0.325731	0.187235	0.999969	0.0485405	0.261795	0.00157152	0.294628	2.87416e-08	0.999999
Dacoc_001	18608468	0.0151804	0.99999	0.986958	0.999962	6.31647e-07	7.7756e-06	1.93825e-08	2.18106e-05	0.0727284	0.00176085	0.474072	0.0115766	0.945958
Dacoc_001	18628444	0.467678	0.929456	0.435027	0.458059	0.799883	0.633182	0.489181	0.0041595	0.137273	0.00652366	4.10197e-07	0.15248	1.17994e-05
Dacoc_001	18628546	0.764125	0.0944162	0.810708	0.931517	0.0130892	9.17706e-07	0.000411308	0.00337245	0.0173033	0.0181027	0.285177	0.000209461	0.000666346
Dacoc_001	18822224	0.999987	0.0666093	0.00907591	0.999962	0.415658	0.464298	0.863815	0.0936852	3.0421e-09	0.999983	0.000199842	0.988373	0.999999
Dacoc_001	18823159	0.346402	0.542814	0.999999	0.251045	0.999993	0.868032	0.0805481	0.00400263	0.000470307	0.0143504	7.70557e-06	0.910402	0.341297
Dacoc_001	18881979	0.955139	0.00355251	0.999999	0.0167279	0.635362	0.971154	0.000121408	0.281418	0.00475513	6.96294e-08	0.176946	0.488198	0.1451
Dacoc_001	19004583	1.04745e-05	4.51e-05	0.639017	0.528621	0.999993	0.999997	0.0159753	0.978035	1.06147e-05	1.66734e-07	9.29338e-07	0.140178	0.135547
Dacoc_001	19021966	0.000140303	0.476666	0.982137	0.318383	0.986871	0.447149	0.127812	2.32427e-05	0.172053	0.762731	0.000534485	1.49551e-05	0.164934
Dacoc_001	19024519	2.68573e-06	2.75784e-05	8.03652e-05	0.999962	0.818458	0.0133459	0.324305	1.25501e-05	0.0302115	5.58267e-09	5.06351e-15	0.00260353	0.999999
Dacoc_001	19168871	0.229427	0.591893	0.999999	0.213304	0.718705	0.999997	0.000425573	3.33237e-05	0.740196	0.999983	0.0318145	0.00162308	0.999999
Dacoc_001	19338679	0.0216887	0.84796	0.999999	0.696018	8.35828e-07	8.31647e-06	1.22218e-05	1.84816e-06	0.0597179	0.000380043	0.281823	2.05788e-05	0.999999
Dacoc_001	19549699	0.999987	4.75029e-06	0.479307	4.24639e-07	1.05112e-08	0.884262	0.057566	1.38159e-09	0.659771	0.999983	0.999957	0.0754698	0.00460121
Dacoc_001	19554443	5.2673e-14	0.0485183	0.215886	0.999962	0.194626	0.999997	0.0104283	0.000317937	0.242629	0.723039	4.80555e-05	7.72192e-08	0.221141
Dacoc_001	19557161	0.0103327	0.99999	0.0335168	0.999962	3.9312e-07	0.176254	0.999969	8.67462e-06	0.999974	0.999983	0.927096	0.491716	0.000360485
Dacoc_001	19558852	1.33878e-11	0.166012	2.33824e-05	0.111514	0.999993	0.999997	0.000652558	4.23584e-07	0.823803	0.999983	6.00254e-10	8.13579e-06	0.332508
Dacoc_001	19617379	0.257697	0.995842	0.487644	0.0442679	2.09405e-05	0.388556	2.22923e-09	0.00302895	0.00875271	0.999983	0.382529	0.0041656	0.669602
Dacoc_001	19617509	0.134294	0.436851	0.999999	3.72153e-06	0.592923	0.999997	0.162633	0.315651	3.44655e-05	0.522094	1.44537e-07	6.27507e-07	0.999999
Dacoc_001	19640727	2.12372e-22	0.655536	0.165252	0.0842436	0.531015	0.999997	0.134437	0.290527	0.657952	0.999983	0.000502099	2.53109e-09	2.09322e-05
Dacoc_001	19805431	0.019677	0.960937	0.500747	0.244037	0.759577	0.999997	0.999969	0.000717584	0.0429724	0.0397877	4.24271e-07	0.189092	0.0279909
Dacoc_001	19892028	0.0160615	0.99999	0.999999	0.0413738	0.999993	0.794411	0.273742	0.917203	0.00111454	0.520217	0.859996	0.801862	0.00335138
Dacoc_001	19922084	6.32876e-14	0.687706	0.0039189	0.00944104	0.365056	0.750594	0.386882	0.865865	1.88482e-05	0.00131875	1.23094e-10	0.999968	0.982523
Dacoc_001	19922264	3.75835e-27	0.418096	1.92887e-10	3.72976e-09	0.766849	0.769859	0.287953	0.141144	0.465905	0.00149518	3.66911e-05	0.999968	0.000468332
Dacoc_001	19937261	1.53487e-28	6.55503e-06	0.528043	0.00188592	0.11437	0.999997	0.731039	0.834619	4.65009e-11	2.43269e-12	8.09032e-14	5.51659e-05	9.86338e-16
Dacoc_001	19937317	2.56924e-17	1.7687e-05	0.999999	0.0044087	0.0920149	0.525323	0.999969	0.000103495	2.71634e-09	1.00821e-05	3.88147e-25	0.800811	2.87136e-11
Dacoc_001	19937370	0.934847	0.456074	0.081124	0.966279	0.994006	0.999997	0.0537246	0.0126146	2.15305e-05	0.999983	1.43164e-05	0.110825	0.999999
Dacoc_001	19938046	0.191987	0.204316	0.997586	0.751682	0.0575431	0.999997	9.00418e-05	6.90913e-07	0.828012	6.42378e-07	0.999957	0.00421693	0.907203
Dacoc_001	19949424	1.00809e-34	0.99999	1.40192e-06	0.00632774	2.72291e-05	0.919915	0.111499	0.999792	0.000309255	0.00016512	3.32951e-05	0.0472806	7.37832e-07
Dacoc_001	19959479	4.92153e-24	0.0130562	0.742227	0.276243	0.00995665	0.999997	0.209418	0.329385	4.94764e-18	7.20656e-11	2.75739e-13	0.999968	4.3235e-06
Dacoc_001	20001679	0.160096	0.980321	0.940975	0.000280281	0.999993	0.000116651	3.57267e-06	3.41429e-07	0.999974	3.43665e-18	0.999957	0.999968	0.0142876
Dacoc_001	20040707	0.290975	0.164493	0.0476386	0.0496798	0.937744	0.584839	9.28115e-05	0.999792	3.79568e-14	8.84552e-06	0.0149076	3.35887e-05	0.791754
Dacoc_001	20070645	2.1768e-17	0.784903	0.00299649	1.16512e-05	0.762119	0.975157	0.783769	0.557383	0.00802046	0.00431608	3.17963e-08	0.999968	0.000453494
Dacoc_001	20120383	0.973218	0.99999	0.978045	0.449101	0.292987	0.999997	0.913756	0.0294568	0.999974	0.0444741	0.738882	2.53157e-06	0.999999
Dacoc_001	20120396	0.999987	0.662991	0.999999	0.00938129	0.999993	0.243738	0.999969	0.176167	3.53509e-11	5.5757e-18	0.0474361	0.0299376	0.687101
Dacoc_001	20216200	1.39398e-12	0.99999	0.00020397	0.922315	7.89254e-07	0.191243	0.521717	3.60608e-11	0.0632069	0.0108625	1.09775e-12	0.663229	0.221777
Dacoc_001	20263563	0.112887	8.43577e-12	7.95915e-10	2.79731e-05	0.464686	0.0895576	1.67079e-05	0.97069	3.66234e-12	0.00416663	0.999957	0.280299	0.645661
Dacoc_001	20369503	0.999987	0.2704	0.165215	0.000144442	0.999993	0.999997	0.174787	0.0593967	0.024046	3.72832e-09	0.832052	0.999968	0.942545
Dacoc_001	20458188	0.0417562	0.99999	0.999999	0.0319871	0.00229791	0.999997	0.000137652	0.0582167	0.000849548	0.999983	0.000254196	0.0171655	0.63562
Dacoc_001	20501768	0.864819	0.794343	0.999999	0.999962	0.00328172	0.999997	0.615068	0.641502	0.820759	0.00333128	0.0122629	1.7427e-06	0.900285
Dacoc_001	20529526	0.00673278	0.909899	0.0040181	0.00175108	0.791317	0.870729	0.376725	0.323462	0.969146	0.999983	0.988422	1.85749e-12	0.999999
Dacoc_001	20546332	1.73915e-26	0.163227	0.000254276	1.10452e-14	0.999993	0.156162	0.999969	0.265809	0.88174	0.999983	0.000471933	1.56213e-09	6.01755e-07
Dacoc_001	20546379	0.586238	0.99999	0.999999	0.153537	0.0157445	0.772135	0.00182473	0.348478	1.35854e-14	4.53353e-10	0.16051	2.45235e-09	0.911192
Dacoc_001	20552054	0.388835	5.65803e-05	0.00127858	0.7104	0.000537507	0.999997	0.309613	0.0325236	6.69831e-18	9.36031e-12	2.36024e-05	0.207904	0.249571
Dacoc_001	20552369	0.672468	0.99999	0.0568869	0.028478	0.999993	0.174758	0.726294	0.97803	2.78204e-08	6.18296e-06	0.0103672	1.1334e-07	0.651315
Dacoc_001	20617948	0.852614	3.89472e-22	0.00100006	0.0115113	8.61368e-10	0.999997	0.0039138	0.00137266	0.279218	0.368864	0.00130349	2.67301e-09	0.000101744
Dacoc_001	20634341	0.999987	0.427225	0.999999	0.218131	0.369395	0.999997	0.800676	0.0565098	0.942538	0.0156838	0.912221	3.3644e-07	0.932767
Dacoc_001	20651525	0.0811231	0.99999	0.999999	0.395098	0.999993	0.213479	0.115486	0.999792	2.93513e-10	2.83811e-09	0.0203805	0.00971703	0.814074
Dacoc_001	20668842	0.0286879	0.99999	0.920682	0.999962	0.667429	0.00114277	3.11322e-06	0.125868	6.94154e-07	0.757989	0.0155977	4.45467e-06	0.171743
Dacoc_001	20678687	0.207763	0.0921941	0.133527	0.999962	0.999993	0.000832572	0.00136527	0.44216	1.40107e-05	0.029063	0.0651399	0.000731855	0.829464
Dacoc_001	20730025	0.322334	0.00894413	0.787606	0.143692	0.106076	0.00343705	0.000155252	0.0947539	1.13965e-05	0.0510487	1.55908e-08	3.81434e-08	0.557566
Dacoc_001	20778320	0.0016193	0.713042	4.28146e-07	2.85958e-11	0.999993	0.203084	0.0030161	3.17577e-07	5.22826e-07	0.000178137	0.751498	9.98327e-15	0.782138
Dacoc_001	20860219	0.999987	0.272826	0.000416052	8.95079e-08	0.170757	0.000168573	0.00688676	0.0557886	0.000250565	0.000785465	0.999957	0.0298458	0.514058
Dacoc_001	20879638	0.0536906	0.99999	0.986071	1.94709e-05	0.176965	0.942485	0.415432	0.999792	3.83252e-10	6.55306e-09	8.61188e-05	0.016733	0.739638
Dacoc_001	20915571	0.651851	0.849169	0.999999	0.567403	0.904053	0.999997	0.999969	0.651823	8.47233e-08	9.7213e-09	0.000191346	9.09163e-05	0.299487
Dacoc_001	20926944	0.999987	0.99999	0.999999	0.180982	0.0203406	0.999997	0.821937	0.0147847	4.12984e-10	1.62463e-15	0.127344	0.0221796	0.57031
Dacoc_001	21018114	0.0100491	0.446881	0.0134903	0.999962	0.97421	0.0230701	0.241383	0.816326	0.000661378	0.0386772	0.272968	0.122483	0.244983
Dacoc_001	21044305	0.702851	0.0287884	0.00387474	0.161813	0.0839175	0.000167309	0.0486107	4.8978e-05	0.999974	2.86986e-08	0.00153312	2.13975e-05	0.102205
Dacoc_001	21058459	0.000183385	0.405272	0.0482107	0.885101	0.564852	0.999997	0.00619319	5.51512e-07	0.929884	0.999983	0.0166114	1.36555e-12	0.859938
Dacoc_001	21084927	0.634085	0.108334	0.999999	0.848375	0.999993	0.417216	0.22655	0.0286094	0.596304	0.128514	0.999957	5.11259e-07	0.164184
Dacoc_001	21085042	0.999987	0.695436	0.999999	0.999962	0.718546	0.999997	0.023763	0.564636	0.00119932	0.918968	0.0143527	0.592167	0.999999
Dacoc_001	21085101	0.965763	0.245993	0.271995	0.121474	0.00558976	0.0177628	0.999969	0.00112735	0.825898	6.21047e-09	0.0158088	0.038384	2.59045e-05
Dacoc_001	21106930	0.999987	0.99999	0.457806	0.114055	0.888692	0.137629	0.00376661	0.891223	2.88445e-08	4.06358e-08	0.152772	0.00142449	0.32493
Dacoc_001	21124327	0.0615312	0.99999	0.828486	0.154351	0.639132	0.584784	0.00244289	0.999792	3.31711e-08	0.000114446	0.000233332	2.1491e-07	0.999999
Dacoc_001	21218586	0.303093	0.99999	0.999999	0.0353556	0.0356432	0.138314	0.999969	6.79964e-11	0.981871	0.234604	0.00164614	0.00209393	0.999999
Dacoc_001	21218596	0.00724252	0.511728	0.532904	0.932302	6.77303e-08	0.00111598	0.299094	1.02313e-07	0.639926	0.0168399	0.0911715	0.999968	0.491641
Dacoc_001	21250323	2.03815e-07	0.00981672	0.00101595	0.881408	0.64317	0.999997	3.67975e-08	0.00403987	0.972146	0.909837	0.000360158	0.00031061	0.999999
Dacoc_001	21250503	1.25604e-10	0.710343	0.166181	0.999962	0.00137988	0.653715	0.00613041	0.999792	0.0116689	9.68662e-05	2.14976e-06	0.0998733	0.283774
Dacoc_001	21265221	0.00708603	0.0521134	0.128567	0.0515976	0.999993	0.999997	0.999969	0.00799097	2.37563e-06	0.0134367	2.69208e-07	0.999968	0.999999
Dacoc_001	21454665	0.254825	0.542366	0.506375	0.143513	0.00117292	0.122223	1.41345e-05	0.0164893	0.0005931	0.999983	0.293961	0.0133087	0.999999
Dacoc_001	21454681	1.92403e-18	0.0508815	0.0201241	0.225506	0.999993	0.999997	0.349689	0.0362184	0.99319	0.800751	0.00050252	0.000320483	0.0325759
Dacoc_001	21517117	0.000136783	0.593499	0.205896	0.853359	0.100458	0.999997	0.0365514	6.50109e-09	1.40525e-08	0.123937	1.13015e-18	0.692288	0.999999
Dacoc_001	21517123	0.000889311	0.283003	0.549474	0.336178	0.369499	0.999997	0.00017295	0.001539	0.110317	0.961538	0.0168008	5.29678e-08	0.999999
Dacoc_001	21540495	0.0199873	0.740435	0.0986666	0.627042	0.000133924	0.0151127	0.0498125	0.056749	3.323e-05	0.999983	9.41455e-06	2.93459e-13	0.265256
Dacoc_001	21636438	1.91919e-14	0.0152955	0.999999	0.613558	0.0691737	0.562432	0.402914	0.000167829	0.440541	0.999983	0.000220243	1.3354e-10	0.0844043
Dacoc_001	21690484	0.397092	0.99999	0.500394	0.999962	0.999993	2.12507e-08	0.140991	0.776956	2.34432e-05	0.144752	0.999957	0.00220012	0.537301
Dacoc_001	21740186	0.971293	0.0236871	0.360324	0.469602	0.875349	0.89533	0.897052	0.0275961	0.0494018	0.000524007	0.238044	1.48572e-06	0.64524
Dacoc_001	21740275	0.000152634	0.99999	0.809375	0.00279592	4.61539e-06	2.00816e-06	0.0848583	6.51163e-05	0.00532498	1.67044e-13	0.999957	0.999968	0.862753
Dacoc_001	21740282	1.47653e-14	0.0570485	0.0284186	0.400909	0.999993	0.258799	0.00217856	0.445862	0.546962	0.999983	0.226688	1.16486e-06	0.696725
Dacoc_001	22044180	0.999987	0.109438	0.442399	0.0665581	0.00259713	0.180322	3.41357e-05	0.000353335	0.00147385	0.999983	4.21851e-07	0.810105	1.78768e-05
Dacoc_001	22062346	3.65753e-14	0.99999	2.11968e-07	0.591113	3.08963e-06	0.575802	2.35956e-08	0.286588	7.55812e-06	6.85782e-10	0.00590466	1.45216e-09	0.799819
Dacoc_001	22076454	2.15648e-16	0.981432	3.90613e-05	0.999962	0.999993	0.999997	0.000600502	0.556642	0.0594012	0.313876	5.48003e-06	0.821011	0.842766
Dacoc_001	22076481	8.51827e-09	0.99999	0.321502	0.113855	0.999993	0.203167	0.999969	0.999792	0.309597	0.00152931	9.178e-06	0.999968	0.0137869
Dacoc_001	22076516	2.51762e-18	0.51991	0.00113733	0.162769	0.101231	0.999997	0.580874	0.560145	2.03134e-07	0.116597	0.000855481	0.000254194	0.0342909
Dacoc_001	22092668	0.999987	0.0595354	0.377226	0.732794	0.765794	0.0210717	0.00255598	0.798487	0.00716728	0.740739	0.0403604	8.02726e-08	0.999999
Dacoc_001	22092701	0.999987	0.161323	0.233819	0.975496	0.888517	0.9959	0.00401097	0.433964	0.728079	0.249784	0.670529	1.97621e-08	0.654661
Dacoc_001	22097899	2.66069e-16	0.712011	0.000174264	0.932807	0.999993	0.405891	0.999969	0.000143091	0.00154053	0.318542	3.80017e-06	0.999968	0.164256
Dacoc_001	22158283	0.74262	0.50244	0.0175525	0.999962	0.838735	0.999997	2.08417e-08	0.336315	0.0363544	0.999983	0.0019309	1.65741e-10	0.00927929
Dacoc_001	22200266	0.922361	0.00449983	0.00408937	0.0263327	0.219022	7.52721e-05	0.00205166	0.828497	6.2571e-05	0.0264776	0.0271129	2.75583e-07	0.999999
Dacoc_001	22219960	0.766287	0.000108875	0.000221779	6.32983e-05	0.834975	0.0112457	0.0013122	0.96587	3.70359e-08	4.44597e-06	0.00401223	2.73607e-07	0.273489
Dacoc_001	22246302	0.795935	0.0588827	0.059648	0.999962	0.118776	0.999997	0.666983	0.00114809	0.999974	0.111393	0.999957	3.9606e-07	0.70153
Dacoc_001	22287140	0.178478	0.00733079	0.0042458	0.999962	0.000294665	0.937941	0.00273451	0.448346	0.999974	0.999983	0.999957	9.4059e-07	0.307929
Dacoc_001	22287290	0.589541	0.0106251	0.000154844	0.00133761	4.39668e-08	0.531322	0.999969	0.999792	0.999974	0.999983	0.999957	0.999968	0.0256727
Dacoc_001	22505816	0.999987	0.0105245	0.999999	0.0476077	3.26906e-11	5.48127e-13	0.575024	1.8726e-12	2.9631e-09	5.46069e-27	0.999957	0.0474521	7.28499e-05
Dacoc_001	22505988	0.153865	0.231512	0.848732	0.999962	0.0748512	0.131343	0.0421006	0.177044	0.00018726	0.0119599	5.07253e-05	6.11989e-05	0.977307
Dacoc_001	22528791	0.988207	0.296207	0.999999	0.930592	0.151408	0.0671423	1.55635e-06	0.110042	1.28394e-05	0.999983	0.00483014	0.409046	0.979446
Dacoc_001	22528878	0.394257	0.99999	0.999999	0.991498	0.109057	0.182717	2.53392e-08	8.55472e-13	0.000139962	0.0239851	1.68915e-08	0.270142	0.237894
Dacoc_001	22615419	0.0692043	0.99999	0.999999	0.999962	5.63912e-08	0.363172	0.0817456	0.103252	0.999974	0.564599	0.586612	0.839692	0.283268
Dacoc_001	22643320	3.02605e-14	0.99999	0.298264	0.828099	1.97476e-05	0.0885217	0.00331101	0.48451	0.461327	0.999983	0.0145539	0.0118096	0.0353694
Dacoc_001	22662601	0.00381091	0.0636641	0.42773	0.0161462	0.582365	0.049122	0.164788	0.102904	0.546196	0.749562	0.559006	1.57283e-11	0.999999
Dacoc_001	22833654	0.000195395	0.438763	0.689702	0.999962	0.455783	0.999997	0.999969	0.000745955	0.187789	0.0128407	0.0250553	9.53861e-09	0.28368
Dacoc_001	22855113	2.46958e-19	0.622402	0.00952384	0.000652717	0.999993	0.00332355	0.020325	0.00121389	0.0934763	0.906257	6.35949e-06	0.0014687	1.22941e-07
Dacoc_001	22946820	0.206266	0.788627	0.679118	0.000169429	6.39662e-07	0.14138	0.999969	1.38391e-07	0.162732	6.25943e-09	0.464317	0.999968	0.120578
Dacoc_001	22973594	7.28216e-05	0.252189	0.999999	0.571051	0.869632	0.829688	0.999969	8.42626e-06	0.0633814	0.00215298	6.89319e-11	0.0170615	0.000145511
Dacoc_001	23140065	5.91224e-22	0.047655	0.0070023	0.18878	0.640103	0.370034	0.0254953	0.000161858	0.0109779	0.547346	6.03909e-09	6.4654e-12	3.992e-05
Dacoc_001	23231791	6.97269e-09	0.00650661	0.000157935	0.999962	0.0767394	0.588563	0.00160646	0.000137746	1.56984e-05	0.0565323	3.77398e-08	0.000149214	0.840472
Dacoc_001	23302889	0.0304803	0.012823	0.0199548	0.993133	0.420713	0.0361476	0.000109663	4.07112e-07	0.00424002	2.5992e-07	0.00172383	0.0662828	0.161305
Dacoc_001	23338561	0.999987	0.692511	0.80765	0.127638	0.891843	0.999997	0.00576476	0.999792	1.37949e-06	0.00572935	0.141426	0.00152308	0.833971
Dacoc_001	23338612	0.999987	0.00387497	0.00302324	0.132446	0.999993	0.0466649	0.760496	0.0529185	3.95231e-08	1.03457e-14	0.13754	0.0059555	0.967581
Dacoc_001	23406066	5.15933e-06	0.143098	5.21488e-05	0.800915	0.169335	0.909711	9.78063e-05	0.999792	5.14299e-05	0.335435	0.00393212	8.46903e-08	0.659689
Dacoc_001	23406432	7.66732e-12	0.476905	0.77911	0.999962	0.527683	9.13914e-06	0.00173373	0.325581	3.90085e-05	0.884109	0.13827	0.000173954	0.999999
Dacoc_001	23406565	0.000493868	0.176127	0.999999	0.684403	0.6062	7.14767e-06	0.00060512	0.00055107	0.999974	1.60835e-07	0.219077	0.0738151	0.240806
Dacoc_001	23414664	0.919349	0.0394665	0.0921013	0.930981	0.999993	0.0360042	0.999969	0.00318168	4.50686e-07	6.65378e-20	0.608872	0.136969	0.745108
Dacoc_001	23414779	0.94834	1.71695e-06	0.997952	0.160638	0.999993	0.593119	0.79032	0.00772168	0.00218569	6.65378e-20	0.999957	0.999968	0.999999
Dacoc_001	23478713	0.999987	0.0707256	0.281472	0.598586	0.857702	0.999997	0.102496	0.959437	0.000454162	0.00825936	0.248768	0.0128293	0.17928
Dacoc_001	23503141	0.93488	0.0924557	0.999999	0.999962	0.899421	0.33038	0.72838	0.00221602	0.0386502	2.29193e-06	0.999957	0.102645	0.999999
Dacoc_001	23625535	0.0330339	6.24759e-05	0.00454358	0.0763383	0.937568	0.999997	0.268617	0.538193	5.45665e-11	2.75682e-06	0.256118	0.000142691	0.792833
Dacoc_001	23627564	0.494583	0.000452483	0.390385	0.999962	0.0919594	0.815286	0.999969	0.0615166	0.804373	0.000233243	0.433299	1.50083e-06	0.999999
Dacoc_001	23647712	0.196916	3.5702e-12	4.14201e-07	0.999962	0.52087	0.0069529	0.461525	0.134259	0.557813	0.328377	0.231146	0.0676094	0.999999
Dacoc_001	23684998	4.60124e-39	0.00195816	0.0087499	1.51974e-08	0.999993	0.999997	0.00183209	0.287001	0.00188865	0.00320783	3.91173e-10	1.83813e-14	4.96428e-11
Dacoc_001	23689319	7.6733e-05	0.332338	0.975472	0.00256379	0.314345	0.0382822	0.00149285	0.999792	1.33575e-05	0.999983	0.722896	2.63051e-08	0.996532
Dacoc_001	23689371	0.999987	0.99999	0.630512	0.32532	0.199021	2.32364e-05	0.000468148	0.0690678	0.000537092	0.999983	0.146536	0.00026171	0.0221181
Dacoc_001	23717151	0.362131	0.99999	0.076775	0.999962	0.000820552	5.85234e-16	0.940969	0.53106	0.999974	0.0827884	0.999957	0.138049	0.000729366
Dacoc_001	23750622	0.917159	0.0027025	0.000445898	0.999962	0.981921	0.999997	0.00254391	0.957856	0.000378341	0.000207857	0.152469	0.0183318	0.4944
Dacoc_001	23750680	0.999987	3.18322e-16	0.0546104	0.44585	8.26272e-06	0.829444	0.000366629	0.0158725	5.98597e-13	0.000173328	8.19902e-09	0.0736737	0.000163852
Dacoc_001	23783335	0.999987	0.99999	0.438725	0.216132	0.000233637	0.849467	0.000248657	0.999792	0.00162592	0.0728691	6.35406e-07	3.41347e-07	0.15208
Dacoc_001	23837544	1.31266e-13	0.0398771	0.00183295	0.00442485	0.908444	0.967826	0.999969	0.821997	0.388795	0.523516	0.000351197	0.838121	0.302703
Dacoc_001	23851614	0.999987	0.867213	0.0636544	0.0428183	0.512578	0.00769452	0.00192734	0.432696	1.32002e-05	4.18798e-05	0.0428961	0.000175958	0.781729
Dacoc_001	23851624	3.94083e-17	0.688423	0.0119477	0.013122	0.999993	0.908991	0.0331402	0.241906	0.894844	0.999983	0.0038659	8.80754e-05	0.00889158
Dacoc_001	23852016	0.739379	0.976327	0.622066	0.0163908	0.648897	0.148916	1.49684e-08	0.239584	0.000129388	0.999983	0.00128204	1.37643e-10	0.994822
Dacoc_001	23858736	0.0442427	0.827876	0.999999	0.05197	0.999993	0.75288	0.999969	0.0132863	0.16327	0.179441	1.70091e-05	0.104807	0.00354032
Dacoc_001	23868385	0.999987	0.99999	0.974119	0.00413707	0.999993	7.4228e-06	0.569871	0.00805538	0.244569	5.68408e-09	0.999957	0.743093	0.0419732
Dacoc_001	23868407	0.560953	0.99999	0.268001	0.999962	0.507015	0.216121	1.1797e-05	0.633976	1.2473e-09	1.08944e-08	1.85436e-05	1.13203e-06	0.999999
Dacoc_001	23877860	0.999987	0.224073	0.230505	0.000343418	0.116959	0.000593824	1.76589e-08	0.00146828	0.00627639	0.0123331	1.59224e-06	1.70725e-09	4.8961e-05
Dacoc_001	23965445	0.886525	0.00473584	0.992173	0.95856	0.998423	0.0948831	4.80875e-08	3.59663e-07	0.134052	4.25085e-05	7.32823e-05	3.43141e-05	0.00156247
Dacoc_001	23968068	1.10723e-17	0.762409	0.00106261	0.690126	0.999993	0.999997	2.92596e-05	0.882979	0.00242734	9.2548e-10	0.977799	0.311223	0.999999
Dacoc_001	24007421	1.50595e-06	6.04242e-05	0.535661	0.999962	0.690474	0.386217	0.64439	0.163029	0.000137319	2.59592e-07	0.000999307	0.00034771	9.2955e-07
Dacoc_001	24190949	0.999987	0.0869746	0.178831	0.130907	0.999993	0.88709	0.720864	0.010977	0.0184146	0.000107133	0.359826	1.49727e-06	0.999999
Dacoc_001	24220144	0.010507	0.000134594	0.184637	0.999962	0.519525	0.0360936	0.189652	0.667246	4.56672e-05	0.0341348	0.00802717	1.91605e-11	0.465966
Dacoc_001	24312986	0.0001159	0.99999	0.999999	0.768833	0.594296	0.4663	0.999969	0.503511	0.000214642	5.5916e-06	1.12235e-06	0.000422507	0.949905
Dacoc_001	24448226	0.682174	4.85623e-06	0.000131067	0.000149086	0.481825	0.0748991	5.17551e-07	0.326671	1.28712e-09	0.0960068	0.0130098	0.000130298	0.00414831
Dacoc_001	24455206	0.000986635	0.000921231	0.00127858	0.999962	0.00043455	0.999997	0.0169423	0.999792	2.95885e-05	0.0879924	0.0101197	4.30345e-06	0.999999
Dacoc_001	24455323	1.21598e-32	0.217307	0.00286835	0.159739	0.967367	0.999997	0.00534102	0.185707	0.545827	0.655612	1.65027e-05	2.63509e-08	0.00196432
Dacoc_001	24459730	0.390626	5.52129e-06	0.024927	3.95482e-05	0.314918	0.506295	0.329756	0.174392	4.31513e-14	2.64064e-08	0.142335	0.0288249	0.00433377
Dacoc_001	24471703	8.17133e-45	0.181025	0.000756777	0.0376658	0.863028	0.999997	0.00395591	0.0284129	0.419223	0.572241	7.94689e-08	8.723e-10	9.70864e-05
Dacoc_001	24721678	2.86049e-12	0.99999	0.00197405	0.999962	0.385245	0.999997	0.0350111	0.00300923	0.818346	0.842601	0.146357	5.0973e-09	0.463727
Dacoc_001	24729184	0.0040875	0.0440482	0.342395	0.999962	0.999993	0.118566	0.999969	0.999792	0.171441	0.179506	0.258347	1.60785e-08	0.967077
Dacoc_001	24758896	0.0153151	0.99495	0.000624594	0.926587	0.117234	0.999997	0.0525074	0.999792	5.40793e-06	0.00115831	6.18598e-05	1.16049e-08	0.677384
Dacoc_001	24796387	3.90627e-08	0.99999	0.0571942	0.0139798	0.999993	0.999997	0.465159	3.82451e-07	6.752e-11	1.13368e-06	1.70972e-24	0.000555363	0.156983
Dacoc_001	24796540	0.851474	0.777783	0.250374	0.949977	0.999993	0.882341	0.621907	0.922209	0.00113714	0.220544	0.0602478	0.999968	0.0138637
Dacoc_001	24797789	0.407851	0.99999	0.860253	0.0507675	0.777597	0.977742	0.000692385	0.0306785	2.40243e-07	2.90278e-06	2.29328e-12	0.999968	0.335222
Dacoc_001	24797920	4.83622e-07	0.347117	0.999999	0.0665147	0.999993	0.999997	0.974185	4.31811e-05	0.00782657	0.00221544	4.62582e-13	0.00224629	8.57088e-05
Dacoc_001	24819262	0.413608	1.9375e-09	0.203797	0.00552994	0.048845	0.999997	0.0420603	0.838559	0.999974	0.999983	0.00315887	0.257443	0.384613
Dacoc_001	24819281	0.999987	0.00315128	0.999999	0.911672	0.00233157	0.401471	7.55516e-09	0.0528138	1.27155e-06	0.999983	2.04839e-11	0.00203148	0.0291595
Dacoc_001	24819355	0.747616	0.0825408	0.536249	0.00733884	6.99305e-07	0.597634	0.854294	0.822761	0.000100905	0.813704	0.00222501	0.538267	0.967799
Dacoc_001	24828634	0.999987	0.00620577	0.0165015	0.926005	0.386295	0.999997	2.06231e-09	0.276676	0.0431353	0.0115775	0.103994	8.38184e-10	0.154682
Dacoc_001	24867088	2.07336e-17	0.0155595	0.929385	0.869289	0.000116541	0.116193	0.0402448	0.732862	0.95847	0.999983	0.882812	3.52648e-08	0.000521022
Dacoc_001	24872066	2.25403e-07	0.00314294	0.00406944	0.387847	4.48898e-08	0.199748	7.66815e-17	0.000619875	0.373324	0.123782	0.151937	0.307968	0.0164096
Dacoc_001	24900870	2.85939e-14	0.939405	0.00433518	0.073903	0.844512	0.999997	0.0555226	0.568621	0.999974	0.925151	0.999957	0.0085679	0.973038
Dacoc_001	24930449	0.00265636	0.99999	0.207088	0.999962	0.0319756	0.601275	0.999969	0.00543325	5.38268e-05	1.32564e-12	0.759363	0.999968	0.9911
Dacoc_001	24930590	0.000119578	0.99999	0.054178	6.78431e-15	7.78073e-05	6.35544e-11	0.999969	0.000769789	0.583177	0.999983	2.09775e-08	0.999968	0.000178747
Dacoc_001	24992074	0.235151	0.0220482	0.999999	0.999962	0.0023626	0.984229	1.14387e-05	5.74607e-06	0.047059	7.061e-06	0.925137	9.14327e-08	0.14632
Dacoc_001	24992114	0.999987	0.0114269	0.0877037	0.821085	0.00217336	0.999997	3.61944e-09	4.74101e-05	0.0958918	5.59285e-13	0.999957	0.999968	0.650822
Dacoc_001	25026666	2.3065e-10	7.53215e-06	0.999999	0.00747763	0.999993	0.15362	0.888437	0.0337013	0.00224398	9.78033e-05	1.29261e-09	0.000105343	0.000231693
Dacoc_001	25125497	0.00149622	4.23741e-09	0.000193361	0.123411	0.304377	0.0428995	0.169047	0.979757	0.160326	0.370062	0.763261	0.00138358	0.999999
Dacoc_001	25125599	0.000260302	0.159193	0.334824	0.949318	0.000180889	0.00163362	0.0104421	0.880025	0.0103434	4.43434e-08	0.0814919	0.00982911	0.870341
Dacoc_001	25125632	0.999987	3.14215e-05	0.179861	0.705866	0.444475	0.75829	0.416852	0.543851	1.86595e-06	1.69346e-13	0.00678317	0.978947	0.37161
Dacoc_001	25130578	0.0631607	0.00359451	0.99853	0.0519804	0.00132858	0.999997	0.269693	0.252062	0.000221951	0.684334	0.321352	0.000972915	0.999999
Dacoc_001	25180944	0.00235358	8.93813e-19	1.71398e-14	0.93975	0.0258131	0.0763658	1.32357e-07	0.475341	0.952345	0.055485	0.162202	1.54172e-10	0.999999
Dacoc_001	25187477	0.00724238	0.99999	0.999999	0.235033	0.265072	0.93074	0.999969	1.38884e-05	0.936059	0.929648	0.00175329	3.14388e-05	0.482221
Dacoc_001	25232239	3.56744e-09	0.233937	0.838021	0.814642	0.999993	0.843635	0.999969	0.00326213	0.980078	0.720531	0.0865565	3.30469e-06	0.449529
Dacoc_001	25262584	0.0336877	0.874045	0.259942	0.056226	0.643207	6.6872e-10	0.273198	0.0252261	0.216005	0.093946	0.999957	0.000198351	0.0764468
Dacoc_001	25270388	3.00234e-12	4.22933e-15	0.00938682	0.984609	0.999993	0.384142	0.999969	0.265847	0.999974	0.124402	0.00981342	0.0738835	4.46182e-08
Dacoc_001	25335860	0.00137918	0.0898837	0.355218	0.196613	1.74927e-08	0.999997	8.03195e-07	0.319299	0.999974	0.0413118	0.59018	0.0702591	0.158387
Dacoc_001	25354321	0.999987	0.0051363	0.189499	2.66721e-09	0.00107763	3.58231e-07	0.000476576	9.48253e-10	0.999974	2.43812e-06	0.000467248	0.00235405	1.57232e-05
Dacoc_001	25354464	8.59751e-05	0.295865	4.12818e-08	0.00840656	0.00153541	5.92201e-06	3.24895e-08	6.76e-09	0.380951	3.88817e-08	0.000251049	8.79858e-11	0.0032333
Dacoc_001	25358028	3.7717e-16	1.67438e-07	0.929564	0.0113528	0.984713	0.0766925	0.367895	1.97556e-06	0.999974	0.000588635	0.00135212	0.0782825	2.35004e-07
Dacoc_001	25358129	0.91469	0.00373762	0.251291	0.119343	0.072978	0.269505	0.000165007	0.00158085	0.962985	1.57142e-07	0.201558	0.173266	0.0386496
Dacoc_001	25376067	1.03509e-06	0.947376	3.69052e-06	0.686132	1.48495e-06	0.0246077	8.98696e-13	0.993969	0.301063	0.645758	0.999957	0.000896555	0.999999
Dacoc_001	25411773	0.659047	0.99999	0.85164	5.39351e-13	0.637461	0.279978	0.011116	0.101802	2.25257e-18	6.39366e-16	0.00585596	0.0110056	0.999999
Dacoc_001	25420356	0.661326	0.262528	0.999999	0.00545462	0.776488	0.722775	0.999969	0.0781547	0.0287879	1.25109e-09	0.999957	0.665501	0.999999
Dacoc_001	25458518	0.74856	0.99999	0.930918	0.0575591	3.40384e-05	0.0144849	0.999969	0.00360071	2.83209e-05	2.23682e-11	0.859433	0.0257441	0.915501
Dacoc_001	25688038	4.11622e-16	0.929921	2.72765e-08	0.999962	0.000494638	0.0118171	1.35869e-07	7.51456e-05	0.882045	0.999983	8.77307e-05	1.34835e-17	1.97139e-05
Dacoc_001	25726119	0.561943	0.35715	0.999999	0.999962	2.28514e-09	0.00251809	0.776965	0.000363469	0.000559272	3.11273e-12	0.838524	0.0569986	0.978265
Dacoc_001	26088263	0.841307	0.184932	0.999999	0.999962	0.999993	0.591438	0.999969	0.312186	0.321093	0.173322	0.574181	3.77012e-07	0.999999
Dacoc_001	26211184	8.38524e-08	0.00746468	0.00173624	0.00032479	0.785769	0.76533	0.216458	3.21905e-05	0.00285884	0.650512	0.0031401	5.34826e-11	0.0148931
Dacoc_001	26215258	0.00123602	0.99999	0.54151	0.0021454	3.64633e-23	4.24688e-06	5.12089e-09	9.31358e-16	0.999974	5.81033e-14	5.30883e-15	1.17782e-06	0.0315893
Dacoc_001	26236365	0.708161	0.0117155	0.891421	0.999962	0.18256	0.0620154	4.28319e-09	2.42723e-12	0.0937829	3.57036e-12	0.000143666	0.0760516	0.999999
Dacoc_001	26282467	0.00404635	0.126707	0.740996	0.651305	0.38325	0.0586235	0.406718	0.011441	0.00713774	0.6887	8.65079e-05	1.01123e-05	5.92252e-05
Dacoc_001	26298566	0.999987	0.924076	0.999999	0.322733	0.378714	0.536127	1.76189e-07	0.0291236	6.29738e-05	0.999983	0.10714	7.39552e-07	0.999999
Dacoc_001	26298704	0.999987	0.00166132	0.0359886	0.176008	0.0614802	0.544098	3.01896e-08	0.925654	0.000173087	0.411628	0.272454	2.94892e-08	0.999999
Dacoc_001	26324101	0.524558	0.952876	0.999999	0.0906745	0.0440013	0.00152687	0.0162608	0.62836	0.00131357	0.226886	0.000367841	0.257303	2.20996e-06
Dacoc_001	26349849	1.27641e-12	0.827407	0.100806	0.299331	0.982016	0.999997	0.0125752	0.801206	0.999974	0.999983	0.0227185	0.00128695	0.219033
Dacoc_001	26476448	3.67278e-21	0.026185	0.0054646	0.945953	0.31522	0.092784	0.0861636	0.999792	0.852265	0.876287	0.575958	0.0859163	0.914624
Dacoc_001	26525867	0.213317	4.04158e-05	0.00130595	0.0581358	0.999993	0.000841538	0.999969	0.0193891	0.0110824	2.44841e-08	0.358464	0.999968	0.458831
Dacoc_001	26656278	0.883164	0.000111909	0.00837323	0.185142	0.924318	0.0734616	0.169193	0.000618518	0.984209	0.0560481	0.908533	2.98473e-09	0.41914
Dacoc_001	26691886	7.72647e-17	6.7654e-05	0.967204	0.777542	0.673119	0.0809651	0.123441	2.49503e-06	0.241131	0.876137	2.02426e-09	9.06689e-10	5.86368e-07
Dacoc_001	26696228	0.817692	0.839578	0.975775	0.999962	8.18722e-06	0.00433066	0.209511	2.23438e-05	6.68335e-11	2.01865e-22	0.0424625	0.0473365	0.999999
Dacoc_001	26765685	0.268123	6.76737e-09	0.0474138	0.749186	0.999993	0.0255626	0.0685021	0.999792	0.999974	0.210341	0.992417	6.42806e-17	0.0717823
Dacoc_001	26765820	4.01396e-33	1.10413e-05	0.264039	0.0299497	0.733977	0.0606448	0.00695378	3.32951e-07	0.047517	0.196987	4.49373e-12	8.45748e-17	3.12565e-11
Dacoc_001	26848088	6.22034e-07	0.765037	0.232151	8.73591e-06	0.388249	0.0940552	0.999969	0.897041	0.312242	0.110223	2.97003e-05	0.198029	5.52048e-06
Dacoc_001	26854552	0.223911	0.99999	0.418512	0.24026	0.0268022	0.00236868	0.439499	0.0651868	3.76319e-07	7.02164e-10	0.531753	0.017083	0.329749
Dacoc_001	26949678	0.999987	0.99999	0.698848	0.279062	0.999993	0.000900313	0.0274222	0.00021077	0.999974	1.12068e-08	0.523505	0.999968	0.0289317
Dacoc_001	26955671	0.865145	4.39349e-13	0.00666003	0.145004	0.00745174	0.999997	0.0112804	0.937704	3.36126e-05	0.0996484	4.62814e-05	4.96268e-14	0.0849462
Dacoc_001	27006476	4.7851e-12	0.166727	0.0593822	0.0205771	0.00690041	0.739228	0.000395027	0.159493	0.00207495	0.999983	0.0136238	1.87094e-08	0.0420748
Dacoc_001	27053176	1.15389e-08	0.99999	0.0278832	0.0222251	0.000498207	0.343637	5.66786e-08	0.830277	0.0713864	0.62387	0.574014	1.43098e-08	0.852731
Dacoc_001	27112363	0.999987	0.748105	0.75278	0.432182	0.999993	0.661804	0.802505	0.382883	0.00103438	0.423797	0.0141265	0.792455	0.45956
Dacoc_001	27112385	0.405585	0.633994	0.999999	4.50469e-05	6.08044e-10	0.736089	0.999969	6.70665e-06	0.999974	0.647223	0.0223328	0.00554902	0.000707372
Dacoc_001	27137803	0.986479	0.20956	0.141782	0.116915	1.1817e-14	1.05704e-06	0.999969	0.0129453	0.902872	0.260782	0.000134385	0.00340125	0.378174
Dacoc_001	27161442	0.341493	0.99999	0.339097	0.00733884	0.999993	7.66968e-13	0.425154	0.344631	0.745029	3.51871e-05	0.260317	0.0088436	0.0003779
Dacoc_001	27161461	0.991227	0.279055	0.999999	4.20285e-09	0.999993	2.47517e-07	0.60972	1.5269e-06	0.0395052	7.96314e-10	0.999957	0.098416	2.49136e-10
Dacoc_001	27161530	0.408218	0.99999	0.439225	0.418318	0.827103	2.64519e-12	0.0317979	0.0173131	0.198048	0.00115979	0.995615	0.000911236	0.00028043
Dacoc_001	27214462	0.544589	0.0747676	0.505274	0.999962	1.20616e-08	0.000286321	0.260227	2.52021e-06	0.822576	5.65617e-09	0.0164865	0.96633	3.75955e-05
Dacoc_001	27244858	0.999987	0.321498	0.774348	0.999962	0.000273299	0.138919	0.526612	0.00191907	0.919455	1.67683e-06	0.252172	0.999968	0.0015691
Dacoc_001	27335428	0.0717348	0.00857549	0.0331818	0.999962	4.92941e-14	4.99903e-06	0.00185751	1.24426e-08	0.999974	1.20296e-13	0.00489163	0.999968	6.3309e-07
Dacoc_001	27387580	8.88561e-06	0.99999	0.999999	9.13905e-05	0.999993	0.999997	0.999969	5.00137e-05	0.35001	0.462462	9.60283e-07	1.11287e-06	8.05209e-07
Dacoc_001	27387960	0.00415229	0.99999	0.0125546	0.574054	2.55749e-11	0.978989	7.43665e-06	0.00202941	0.773615	1.09989e-05	0.630251	0.0160056	0.345302
Dacoc_001	27389425	0.000856295	3.90988e-05	0.025607	0.113043	0.128417	1.19744e-06	0.105519	5.48872e-07	0.000242338	0.975276	8.50206e-06	0.000551477	0.79354
Dacoc_001	27429775	0.137467	0.0260757	0.565546	0.0107987	0.999993	0.206569	0.220987	0.000513662	2.70307e-07	0.999983	0.000686651	0.0389969	0.404244
Dacoc_001	27459296	2.98272e-05	0.0316768	0.999999	0.026542	0.00345861	4.23068e-05	0.940024	0.000186183	0.00557388	0.0651464	7.36597e-10	0.134686	7.67153e-24
Dacoc_001	27475606	0.874031	0.887046	0.956975	0.999962	0.0211052	0.212386	0.0137199	3.84445e-06	0.803916	0.000312447	0.000446168	0.526154	4.90152e-07
Dacoc_001	27494558	0.873773	0.99999	0.749819	0.920773	0.0344903	0.999997	0.000132054	0.654078	0.00825739	0.0647031	1.08947e-08	2.0207e-09	0.884083
Dacoc_001	27579579	0.598699	0.117714	0.661873	0.888308	0.000842761	0.164788	0.0769857	8.82076e-06	0.997772	1.34313e-08	0.199621	0.999968	0.155973
Dacoc_001	27586955	0.000186264	0.84514	0.110954	0.000110616	0.999993	0.998346	0.375175	0.0573682	0.802997	0.0617624	8.54827e-06	0.395022	0.00743742
Dacoc_001	27595334	1.87721e-13	0.0476678	1.03603e-05	9.97778e-05	0.800701	0.507339	0.212179	0.00440675	6.46964e-05	0.00346868	0.0677517	0.0106898	0.472891
Dacoc_001	27595484	1.78314e-08	0.739758	0.00710626	0.999962	0.999993	0.999997	1.2315e-07	0.00361733	0.849755	0.989519	5.65141e-10	0.0945635	0.51359
Dacoc_001	27604508	0.00250448	0.99999	0.144444	0.999962	0.159883	0.288581	0.999969	0.0324455	0.214071	0.823928	7.30359e-05	0.999968	0.350613
Dacoc_001	27658909	0.405004	0.984846	0.999999	0.358617	0.967861	0.000416018	0.271556	0.266659	0.455625	1.40534e-06	0.999957	0.284559	0.000579593
Dacoc_001	27772875	8.73872e-15	0.99999	9.3486e-06	0.999962	0.0104847	0.0763438	0.0331347	0.0409486	0.00166908	3.72288e-14	0.0303622	0.154064	0.18702
Dacoc_001	28010913	1.12341e-08	0.536283	0.00239934	0.000632688	0.999993	0.515463	0.273702	0.900389	0.90769	0.902301	0.564139	7.69116e-08	0.00360771
Dacoc_001	28013410	0.999987	0.121265	0.999999	6.58357e-06	0.532529	0.971484	0.74339	0.132806	0.00104413	0.990036	0.0171787	0.200359	0.999999
Dacoc_001	28182030	0.0213414	0.99999	0.266777	2.77386e-10	5.53617e-12	4.95357e-21	0.00276396	2.7377e-05	0.953503	6.68373e-12	0.0157602	0.706108	3.28903e-07
Dacoc_001	28191605	0.999987	0.616587	0.875194	0.890011	8.66504e-05	0.00187555	0.0142322	3.95247e-19	0.704812	1.82522e-08	1.02458e-05	0.921224	0.387331
Dacoc_001	28191649	0.0190225	0.99999	0.999999	0.000380569	3.6063e-06	3.22307e-06	0.0510949	1.01518e-05	1.92815e-07	1.59548e-22	0.69994	0.599141	0.429475
Dacoc_001	28208925	0.0139992	0.00226317	0.479092	0.017565	3.80832e-05	5.2365e-07	0.00227178	0.000295651	0.429571	0.0067913	0.0215828	0.00457014	0.972364
Dacoc_001	28216412	9.15178e-06	5.93787e-05	1.73936e-06	3.3666e-12	0.999993	0.687524	0.969868	0.567654	1.77425e-06	0.00410262	0.631795	7.39262e-08	0.797456
Dacoc_001	28216484	0.170285	1.456e-08	0.00257568	0.0331514	0.000167969	0.00304404	0.999969	0.049057	0.439578	0.206022	0.0116826	0.000643318	0.170724
Dacoc_001	28216508	0.999987	0.0118239	0.140522	0.00751118	0.999993	0.999997	0.999969	0.780025	0.000164037	0.000690254	0.223046	0.00253427	0.816736
Dacoc_001	28261381	2.00792e-13	0.728226	0.0685822	0.0681157	0.999993	0.999997	0.0612863	0.44574	0.613069	0.934182	0.0104001	0.000545515	0.0246198
Dacoc_001	28314102	0.973146	4.21573e-09	2.40127e-06	0.680404	0.00961322	0.135649	0.128945	0.59285	0.999974	0.254831	0.98616	0.999968	0.192888
Dacoc_001	28331577	3.32067e-10	0.466109	0.376916	0.199399	0.0286012	0.63189	1.03185e-08	0.68948	0.490101	3.5154e-05	0.310971	1.33467e-09	0.232529
Dacoc_001	28374514	0.927313	0.99999	0.999999	0.179996	3.96411e-05	0.000397329	6.74421e-08	0.000255624	0.039378	0.042278	0.0647526	2.0462e-05	0.413267
Dacoc_001	28472383	2.2289e-27	0.716836	0.39772	0.561267	0.111906	0.999997	2.0062e-10	0.000366479	6.32269e-11	0.112845	1.90253e-19	0.879867	5.7828e-06
Dacoc_001	28541923	1.21185e-13	0.00405926	0.000114138	0.0373746	0.504081	0.999997	0.0313247	0.510744	0.999974	0.999983	0.000183761	0.29082	0.934403
Dacoc_001	28554976	0.0764146	0.123344	0.135021	9.9367e-05	0.000218126	0.00296505	0.999969	0.0146314	4.6313e-08	8.26396e-12	0.207501	0.0208062	0.999999
Dacoc_001	28632222	0.999987	0.276344	0.999999	0.893443	0.0147886	0.000780963	0.611574	0.0336568	0.163989	2.83725e-09	0.999957	0.994908	0.018649
Dacoc_001	28635302	0.016502	0.0287565	0.00150459	0.000252431	8.59521e-18	0.223142	0.130708	0.981107	0.00288234	0.0170979	0.0792111	0.00102358	0.000154581
Dacoc_001	28699558	0.543185	0.271551	0.320136	0.167708	0.0190282	0.999997	0.244705	0.60808	0.0111016	2.66497e-07	0.548808	0.0414471	0.999999
Dacoc_001	28719436	7.73443e-12	0.99999	0.481878	0.0716533	0.098772	0.197651	2.99066e-05	0.999792	0.0696959	0.709773	0.0270613	2.18763e-08	0.00138565
Dacoc_001	28791192	0.300743	7.38854e-05	4.20396e-06	0.00557003	0.999993	0.999997	0.00145499	0.393606	0.61442	6.70405e-07	0.0495315	0.564932	0.98158
Dacoc_001	28849702	0.719198	0.00150517	0.90237	0.0412763	0.999993	0.883386	0.673614	0.00495363	0.14827	0.0605278	0.969754	1.28227e-08	0.897802
Dacoc_001	28892306	0.346108	2.58143e-21	6.3853e-13	0.964644	0.999993	0.0463414	3.61017e-05	0.000235449	9.24513e-05	0.436706	0.0357705	0.999968	2.31893e-17
Dacoc_001	28892308	0.0796159	1.09509e-05	0.281565	0.430093	0.616065	2.33483e-12	0.0224644	2.76019e-08	0.0136584	0.000953017	0.876463	0.000251511	0.00141519
Dacoc_001	28960216	1.39674e-08	0.99999	0.969281	8.73155e-09	0.0941503	0.909078	0.999969	0.0953875	0.999974	0.544735	9.81847e-07	0.000179831	1.75104e-06
Dacoc_001	29188172	0.0290457	0.00052036	0.00113195	0.999962	0.75497	0.962915	6.52878e-09	3.33281e-08	0.66656	6.71523e-13	0.999957	0.999968	0.0707973
Dacoc_001	29196641	0.999987	0.0247348	0.000453435	0.999962	0.42003	0.104841	3.51223e-08	0.999792	5.35609e-05	0.184473	0.0126034	3.62023e-06	0.000225985
Dacoc_001	29315185	0.661079	1.38833e-17	2.36416e-18	0.228261	0.00155669	6.13255e-06	0.12783	0.000208138	0.417326	0.999983	8.73657e-06	0.000590006	0.178419
Dacoc_001	29346130	0.999987	0.99999	0.637594	2.80988e-05	0.999993	0.00997935	4.59238e-10	0.413423	0.000697014	0.999983	0.00225983	2.08233e-06	3.41467e-05
Dacoc_001	29363958	0.140999	0.902842	0.0389336	0.629822	0.999993	4.23905e-05	0.777548	0.000765301	0.367968	7.1867e-08	0.279818	0.396814	0.300974
Dacoc_001	29423366	0.826897	0.99999	0.597553	0.230276	0.0308979	0.0769443	0.733967	0.256415	0.00674147	2.7517e-06	0.460405	0.361346	0.999999
Dacoc_001	29476644	4.60385e-21	0.920294	0.00331002	0.00331853	0.999993	0.999997	0.448417	0.999792	0.999974	0.999983	0.0297185	4.32551e-05	0.00721036
Dacoc_001	29504055	3.70816e-16	0.99999	1.40192e-06	0.915087	0.376574	0.852785	9.8536e-05	0.773246	0.403744	0.999983	0.0442977	7.1279e-08	0.695663
Dacoc_001	29549912	3.97492e-07	0.0128616	0.999999	0.128061	0.688397	0.329989	0.502863	0.00331719	0.518297	0.999983	4.49748e-06	3.60279e-07	0.00033139
Dacoc_001	29659576	0.0624573	0.228744	0.00281622	3.50343e-06	0.230648	0.999997	6.7349e-07	0.0856276	0.00555954	0.11876	2.8757e-09	0.882267	7.23293e-08
Dacoc_001	29660501	3.55829e-40	0.877518	0.298977	0.983507	0.0133328	0.0867496	0.447373	0.785459	3.24976e-08	5.84717e-05	1.13288e-10	0.137101	0.0171329
Dacoc_001	29683818	5.60799e-13	0.99999	0.536063	0.999962	0.000400511	0.000322874	0.203231	0.501893	0.0382231	9.35006e-05	0.163447	0.117526	0.999999
Dacoc_001	29683819	0.999987	0.99999	0.999999	0.391132	5.67876e-12	1.96778e-07	3.57763e-05	0.00214806	0.75928	0.00771758	3.48065e-05	0.708937	0.000152694
Dacoc_001	29718014	3.84009e-18	0.99999	0.0219101	0.278404	0.21148	0.247194	0.145614	0.999792	0.0946806	0.0837931	0.00207716	0.000866097	0.51634
Dacoc_001	29719537	0.351313	0.92625	0.999999	3.554e-07	0.121223	3.78168e-08	0.000941854	0.489635	0.0261566	7.47599e-08	0.210236	0.999968	8.4895e-08
Dacoc_001	29719637	4.25346e-13	0.99999	0.00705521	0.000224881	8.93584e-05	1.5275e-06	5.4753e-06	0.282926	0.616424	0.433747	0.812739	0.449074	2.23614e-05
Dacoc_001	29766305	0.005224	0.99999	0.316749	0.60094	0.415714	0.61846	1.68102e-05	0.529322	0.521296	0.0795737	0.00257837	3.85223e-08	0.108863
Dacoc_001	29766335	4.11925e-05	0.413086	0.00303017	0.0430186	0.999993	0.999997	0.886331	2.35589e-06	0.887476	0.983811	0.161529	0.34704	0.902426
Dacoc_001	29766440	0.259028	0.103198	0.000907332	0.999962	0.391481	0.251335	0.00297538	0.0394472	0.0957185	0.964371	1.73249e-05	0.999968	0.047428
Dacoc_001	29810909	0.393711	3.41335e-05	0.00214622	0.410231	0.259973	0.77355	1.53116e-07	0.0218563	0.307223	0.1482	0.596581	0.0671183	0.0265971
Dacoc_001	29842667	5.24572e-15	0.0801008	0.95522	0.999962	0.536996	0.999997	0.483467	0.0279599	0.923915	0.999983	0.0021367	1.70951e-05	0.0200257
Dacoc_001	29887064	4.8104e-11	0.000402817	0.647323	0.999962	2.67694e-06	0.0644247	7.48639e-10	0.57483	1.40607e-08	1.56868e-06	0.849557	0.00338598	0.0345456
Dacoc_001	29899552	0.523119	0.000652956	0.0138377	0.259719	8.68716e-05	0.409292	1.36086e-11	0.999792	1.86748e-24	1.26774e-09	0.000654051	0.999968	0.0141212
Dacoc_001	29902113	0.760501	0.99999	0.999999	0.999962	0.786138	0.999997	0.00370802	0.999792	0.000271834	0.0387545	0.152735	0.00287285	0.968598
Dacoc_001	29920211	0.0381127	3.03632e-09	9.91976e-05	0.0219878	0.108509	0.773556	0.990765	0.999792	0.167702	0.999983	0.956668	0.970611	0.999999
Dacoc_001	29928925	2.56046e-17	0.377281	0.00214781	0.212425	0.374385	0.902467	0.582166	0.240465	1.47854e-07	0.0251127	3.34768e-08	0.0678278	6.22202e-05
Dacoc_001	30005039	4.72073e-14	1.3947e-05	0.999999	0.1115	0.996869	0.999997	0.137159	0.0394472	3.06686e-24	4.86599e-14	1.03425e-18	0.17261	5.86361e-07
Dacoc_001	30005083	0.613426	0.291817	0.320667	0.0458162	0.999993	0.999997	0.000149616	0.999792	2.64183e-16	7.21378e-09	0.00317383	4.21227e-06	0.40192
Dacoc_001	30005088	2.10994e-17	0.414206	0.00942635	0.00197868	0.135224	0.20146	0.0394858	0.999792	0.838449	0.00184508	0.000223228	0.111896	0.000122127
Dacoc_001	30005094	7.28123e-18	0.311916	0.0230982	0.104421	0.999993	0.871951	0.719749	0.352515	0.607075	0.999983	0.00694407	1.90731e-06	0.10065
Dacoc_001	30006196	1.43676e-06	2.18456e-05	0.730373	0.804829	0.237111	0.999997	0.999969	0.988516	0.00155462	0.000580473	1.22487e-05	0.0414471	0.113452
Dacoc_001	30006237	0.715495	0.190995	0.267796	0.128093	1.22085e-12	0.919717	0.876995	0.640724	0.999974	0.999983	0.396106	0.805682	0.300139
Dacoc_001	30076420	0.999987	0.99999	0.925706	0.00614316	0.00489308	3.67226e-06	0.21152	0.101745	8.54009e-07	1.68126e-16	0.264332	0.034532	0.00341324
Dacoc_001	30103915	0.519357	0.333871	0.999999	0.838675	0.0440549	0.797919	0.389056	0.129688	0.275161	0.523688	4.09604e-06	0.000127416	0.999999
Dacoc_001	30104202	0.128031	0.00694508	0.973579	0.367546	2.6271e-13	0.999997	6.96595e-05	1.35863e-10	0.159598	5.89618e-07	1.00015e-06	0.999968	0.613988
Dacoc_001	30135809	0.0802925	0.275536	0.790722	0.83738	0.210458	0.584637	3.78838e-07	0.999792	0.00242104	0.999983	0.23683	1.22114e-05	0.112465
Dacoc_001	30214281	0.00681146	0.99999	0.999999	0.34194	0.999993	0.999263	0.832256	0.0258188	0.27692	0.0592548	2.72095e-05	0.0391556	0.000590552
Dacoc_001	30284177	0.278997	0.99999	0.999999	0.738877	0.999993	0.999997	0.0138438	0.999792	0.000629058	0.0476585	0.296695	0.999968	0.960427
Dacoc_001	30507651	3.36626e-19	0.207408	0.0208429	0.0177803	0.999993	0.999997	0.999969	0.488656	0.484756	0.0668275	8.06528e-05	0.00493378	0.000170986
Dacoc_001	30590563	2.16523e-16	0.313368	0.000528267	0.193234	0.999993	0.999778	0.293863	0.999792	0.999974	0.223092	0.128817	3.60259e-05	0.678375
Dacoc_001	30745270	0.222736	0.99999	0.710515	0.78574	9.12344e-13	1.69915e-05	0.00192219	1.36418e-08	0.999974	0.000509687	1.13249e-07	0.452327	0.0956646
Dacoc_001	30745302	0.00061967	0.45252	0.0889497	0.0607295	7.68597e-06	0.119413	1.41433e-09	0.0197354	0.629091	0.0367623	1.42225e-08	0.631304	0.000240807
Dacoc_001	30754287	7.63944e-08	0.012998	0.0154465	2.31737e-15	0.999993	0.999997	0.0894321	0.00505146	0.582855	0.999983	0.999957	0.998115	0.000718935
Dacoc_001	30817687	0.906965	0.99999	0.386264	0.283026	0.999993	0.999997	0.506339	0.98516	1.8889e-05	1.59894e-06	0.653063	0.144678	0.704844
Dacoc_001	30817742	7.71078e-08	0.407977	0.262552	0.999962	0.760266	0.877622	0.0428842	7.87094e-06	0.719441	0.999983	0.00909045	7.69932e-12	0.0693414
Dacoc_001	30824027	1.08963e-14	0.427933	6.47436e-05	0.67015	8.7721e-08	0.520906	0.240129	0.753469	0.00100373	5.28268e-05	0.000402775	0.000127909	0.317611
Dacoc_001	30906812	0.18532	1.20199e-06	0.0122882	0.999976	0.860022	0.974409	0.495324	9.06343e-06	0.420827	0.909848	0.000196669	4.35847e-12	1.75274e-05
Dacoc_001	30916353	1.66547e-12	0.586232	0.00637207	0.471717	0.558621	0.91811	0.0970099	0.446093	0.999974	0.999983	0.448911	0.997824	0.495363
Dacoc_001	31051357	0.999987	0.00257067	0.0153403	0.999962	0.848339	0.999997	5.42684e-07	0.636231	4.36817e-05	0.0294506	0.00262663	0.000127624	0.00356357
Dacoc_001	31051379	0.000897292	0.99999	0.0354331	0.0868135	0.33638	0.234649	0.0333952	0.00035724	0.999974	0.739632	0.0317839	1.56052e-07	0.986193
Dacoc_001	31180985	0.000262724	0.554573	0.999999	0.0461816	0.667551	0.00300248	0.999969	0.0134182	0.924732	0.878754	0.276279	7.19154e-08	0.999999
Dacoc_001	31267543	0.999987	0.873793	0.380981	1.81317e-05	0.945562	0.0120797	0.0462081	0.464814	0.850394	0.184566	0.999957	1.95028e-12	0.0203136
Dacoc_001	31491121	0.233859	0.749408	0.987132	0.999962	0.424909	0.999997	0.384689	4.43588e-05	0.555136	0.999983	0.713796	2.32011e-06	0.681198
Dacoc_001	31554315	0.999987	0.99999	0.799561	0.999962	4.53356e-12	0.00117144	6.24151e-07	2.92109e-05	0.999974	1.01551e-12	0.000799523	0.0020658	0.00122854
Dacoc_001	31579221	0.589427	0.853538	0.337806	0.699849	1.61634e-12	1.10658e-07	4.04804e-07	2.03075e-07	0.999974	1.44657e-12	0.000446168	0.00174732	0.00744218
Dacoc_001	31841111	1.26818e-09	1.04879e-10	2.37192e-05	0.0737517	0.999993	0.730404	0.961537	0.937216	0.973595	0.135834	0.279026	0.952926	8.51846e-10
Dacoc_001	31881837	5.92074e-15	0.630955	0.478384	0.531218	0.0251285	0.115603	0.00495683	0.0107085	0.999974	0.999983	0.0116765	3.38023e-06	0.999999
Dacoc_001	31915432	6.61738e-15	0.507983	7.47689e-06	0.307338	8.27912e-05	0.716864	0.00534082	0.000156951	0.103335	2.8498e-08	0.63711	0.247956	0.948324
Dacoc_001	32208344	0.999987	0.00208258	0.323513	0.921256	0.381117	0.00270962	0.999969	0.590494	0.22102	0.999983	5.02455e-05	9.14317e-06	0.999999
Dacoc_001	32232088	7.31797e-11	0.357442	0.00454689	0.784857	0.104914	0.999997	0.921081	0.00978494	0.999974	0.000183063	2.21211e-06	0.0402553	0.662812
Dacoc_001	32275577	0.238647	2.21384e-10	5.3073e-05	0.999962	0.00457196	0.0174026	2.56356e-08	0.633699	0.0625557	0.0637646	0.331148	0.00399763	0.999999
Dacoc_001	32283422	0.98888	0.905405	0.590923	0.0467088	0.0163105	0.684414	0.00100844	4.87183e-07	0.347443	1.92677e-06	0.0159971	0.907196	0.999999
Dacoc_001	32283431	0.749798	0.0703336	0.958423	0.999962	0.980427	0.973653	0.578182	0.00492493	0.578377	0.167314	0.946704	9.60392e-11	0.104393
Dacoc_001	32364952	2.37698e-09	0.325406	0.0929312	0.0911317	0.826449	0.392094	0.969253	0.999792	9.56997e-05	0.00167066	7.64568e-06	0.776445	0.00287148
[truncated: 19,547 more rows]

## Sheet: Daoli_z-value
locus	position	evapotrans	npp	s_AWCh1_sl2	s_AWCh1_sl5	s_ORCDRC_sl2	s_PHIHOX_sl2	s_SLTPPT_sl5	s_SNDPPT_sl5	wc2.1_30s_bio_14	wc2.1_30s_bio_16	wc2.1_30s_bio_2	wc2.1_30s_bio_3
[truncated: 6,953 more rows]

[truncated: 1 more sheets: Daoli_q-value]
